# Supplementary material for: A spatial human thymus cell atlas mapped to a continuous tissue axis
Source: Nature. 2024 Nov 20;635(8039):708–18. doi: 10.1038/s41586-024-07944-6 (PMC11578893; doi:10.1038/s41586-024-07944-6)
Supplement: Supplementary file 4 — Supplementary Tables 1–12. [file 41586_2024_7944_MOESM4_ESM.zip]

Archive with 13 entries (13 files):
- 2023-09-16541B-s4/2023-09-16541B-03_Supplementary_Table_IBEX_antibody_details.xlsx
- 2023-09-16541B-s4/2023-09-16541B-04_Supplementary_Table_RareCyte_ABpanel.xlsx
- 2023-09-16541B-s4/2023-09-16541B-06_Supplementary_Table_CITEseq_ABpanel.xlsx
- 2023-09-16541B-s4/2023-09-16541B-08_Supplementary_Table_CMA_bins.xlsx
- 2023-09-16541B-s4/2023-09-16541B-09_Supplementary_Table_cell2location_cell_subsets.xlsx
- 2023-09-16541B-s4/2023-09-16541B-10_Supplementary_Table_CellCycle_genes.xlsx
- 2023-09-16541B-s4/2023-09-16541B-11_Supplementary_Table_IBEX_KNN_markers_to_genes.xlsx
- 2023-09-16541B-s4/2023-09-16541B-12_Supplementary_Table_RNAscope_probes.xlsx
- 2023-09-16541B-s4/Supplementary Tables - legend.docx
- 2023-09-16541B-s4/2023-09-16541B-07_Supplementary_Table_total_cell_counts_all_levels_v2.xlsx
- 2023-09-16541B-s4/2023-09-16541B-01_Supplementary_Table_Thymus_SingleCell_data.xlsx
- 2023-09-16541B-s4/2023-09-16541B-02_Supplementary_Table_spatial_datasets_meta.xlsx
- 2023-09-16541B-s4/2023-09-16541B-05_Supplementary_Table_anova_model_results.xlsx
