# Supplementary material for: A spatial human thymus cell atlas mapped to a continuous tissue axis
Source: Nature. 2024 Nov 20;635(8039):708–18. doi: 10.1038/s41586-024-07944-6 (PMC11578893; doi:10.1038/s41586-024-07944-6)
Supplement: Supplementary file 4 — Supplementary Tables 1–12. [file 41586_2024_7944_MOESM4_ESM.zip › 2023-09-16541B-s4/2023-09-16541B-03_Supplementary_Table_IBEX_antibody_details.xlsx]

## Sheet: IBEX imaging
Cycle	Marker	Clone	Conjugate	Vendor	Catalog Number	Dilution	RRID
1	Hoechst	NA	NA	Biotium	40046	1:5000	NA
1	CD8	SK1	AF488	BioLegend	344716	1:25	AB_10549301
1	Chromogranin A	LK2H10	AF532	Novus Biologicals	NBP2-34672AF532	1:50	AB_2892553
1	CD163	GHI/61	PE	BioLegend	333606	1:100	AB_1134002
1	CD3	UCHT1	iF594	Caprico Biotechnologies	1053136	1:300	AB_2892737
1	CD99	12E7	NA	Abcam	Ab8855	1:200	AB_306816
1	Alpaca anti-Mouse	CTK0103/CTK0104	AF647	Thermo Fisher Scientific	SA5-10333	1:400	AB_2868380
1	CD11c	EP1347Y	NA	Abcam	Ab216655	1:100	AB_2864379
1	Donkey anti-Rabbit	Polyclonal	AF680	Thermo Fisher Scientific	A10043	1:200	AB_2534018
2	Hoechst	NA	NA	Biotium	40046	1:5000	NA
2	CD20	L26	AF488	Thermo Fisher Scientific	53-0202-82	1:100	AB_10734358
2	CD7	HIT7	XFD555	AAT Bioquest	10070160	1:200	AB_3095828
2	CD34	4H11	iF594	AAT Bioquest	103400C0	1:50	AB_2892741
2	CD5	UCHT2	AF647	BioLegend	300616	1:200	AB_493037
2	CD31	WM59	AF700	BioLegend	303133	1:10	AB_2566326
3	Hoechst	NA	NA	Biotium	40046	1:5000	NA
3	CD39	A1	FITC	BioLegend	328206	1:10	AB_940425
3	β-tubulin III	TUJ1	AF532	BioLegend	NA, Custom	1:100	AB_2892767
3	Vα7.2	3C10	PE	BioLegend	351706	1:25	AB_10899577
3	CD4	RPA-T4	iF594	AAT Bioquest	100410C0	1:50	AB_3095829
3	FOXP3	259D	AF647	BioLegend	320214	1:15	AB_492984
4	Hoechst	NA	NA	Biotium	40046	1:5000	NA
4	Lamin A	133A2	FITC	Thermo Fisher Scientific	MUB1101L1	1:10	AB_3095830
4	CD123	6H6	PE	BioLegend	306006	1:25	AB_314580
4	HLA-DR	L243	iF594	Caprico Biotechnologies	1032136	1:400	AB_2892750
4	CD206	GH1/61	AF647	Thermo Fisher Scientific	MA5-44147	1:400	AB_2913079
4	SPARC	Polyclonal	NA	R&D Systems	AF941	1:200	AB_2892754
4	Donkey anti-Goat	Polyclonal	AF680	Thermo Fisher Scientific	A21084	1:200	AB_2535741
5	Hoechst	NA	NA	Biotium	40046	1:5000	NA
5	Desmin	Y66	AF488	Abcam	ab185033	1:500	AB_2892748
5	DEC205	JB87-35	NA	Novus Biologicals	NBP2-75467	1:200	NA
5	Zenon IgG	NA	AF532	Thermo Fisher Scientific	Z25303	NA	NA
5	AIRE	TM-724	eF570	Thermo Fisher Scientific	41-9534-82	1:40	AB_2573623
5	Aquaporin 1	EPR11588(B)	AF647	Abcam	ab225225	1:3000	AB_3086601
5	Ki-67	B56	AF700	BD Biosciences	561277	1:25	AB_10611571
6	Hoechst	NA	NA	Biotium	40046	1:5000	NA
6	CD49f	GoH3	AF488	BioLegend	313608	1:25	AB_493635
6	LYVE-1	Polyclonal	AF532	R&D Systems	AF2089	1:250	AB_2892756
6	Keratin 10	DE-K10	PE	Novus Biologicals	NBP2-54402PE	1:500	NA
6	Lumican	Polyclonal	iF594	R&D Systems	AF2846	1:200	AB_3095832
6	CD49a	TS2/7	AF647	BioLegend	328310	1:100	AB_2129242
6	Keratin 15	Poly18339	NA	BioLegend	833904	1:600	AB_2616894
6	Goat anti-Chicken	Polyclonal	AF680	Thermo Fisher Scientific	A32934	1:400	AB_2762846
7	Hoechst	NA	NA	Biotium	40046	1:5000	NA
7	Annexin 1	REA112	FITC	Miltenyi Biotec	130-119-352	1:100	AB_2857448
7	Vimentin	091D3	AF532	BioLegend	NA, Custom	1:800	AB_2892753
7	Keratin 14	Poly9060	AF647	BioLegend	NA, Custom	1:1000	AB_3095833
8	Hoechst	NA	NA	Biotium	40046	1:5000	NA
8	CD15	MMA	AF532	BioLegend	Custom	1:400	AB_3095834
8	γδ TCR	B1	PE	BioLegend	331210	1:50	AB_1089218
8	CD45	F10-89-4	iF594	Caprico Biotechnologies	1016136	1:300	AB_2892743
8	Synaptophysin D	SP17	NA	BioLegend	837104	1:200	AB_2783411
8	Donkey anti-Mouse	Polyclonal	AF647	Jackson ImmunoResearch	715-605-020	1:200	AB_2340860
9	Hoechst	NA	NA	Biotium	40046	1:5000	NA
9	Pan-Cytokeratin	AE1/AE3	AF488	Thermo Fisher Scientific	53-9003-82	1:100	AB_1834350
9	Keratin 5	Poly19055	AF532	BioLegend	NA, Custom	1:300	AB_3095835
9	α-SMA	1A4	eF570	Thermo Fisher Scientific	41-9760-82	1:200	AB_2573631
9	Keratin 8	TS1	AF647	Novus Biologicals	NBP2-34267	1:200	AB_3095836
