# Supplementary material for: A spatial human thymus cell atlas mapped to a continuous tissue axis
Source: Nature. 2024 Nov 20;635(8039):708–18. doi: 10.1038/s41586-024-07944-6 (PMC11578893; doi:10.1038/s41586-024-07944-6)
Supplement: Supplementary file 4 — Supplementary Tables 1–12. [file 41586_2024_7944_MOESM4_ESM.zip › 2023-09-16541B-s4/2023-09-16541B-04_Supplementary_Table_RareCyte_ABpanel.xlsx]

## Sheet: Sheet1
Antibody	flourophore (nm)	details	product code	make	dilution
DAPI	350	DAPI (4',6-Diamidino-2-Phenylindole, Dihydrochloride)	D1306	Thermo
CD31	515	Anti-Human CD31 (EPR3094)-ArgoFluor™ 515	52-1005-501	RareCyte	1:200
CD68	535	Anti-Human CD68 (D4B9C)-ArgoFluor™ 535	52-1008-501	RareCyte	1:200
KI67	555	Anti-Human Ki-67 (D3B5)-ArgoFluor™ 555L	52-1013-501	RareCyte	1:200
CD4	572	Anti-Human CD4 (N1UG0)-ArgoFluor™ 572	52-1002-501	RareCyte	1:200
CD163	580	Anti-Human CD163 (EPR14643)-ArgoFluor™ 580L	52-1009-501	RareCyte	1:200
CD8a	602	Anti-Human CD8a (AMC908)-ArgoFluor™602	52-1003-601	RareCyte	1:200
CD20	660	Anti-Human CD20 (L26)-ArgoFluor™ 660L	52-1004-601	RareCyte	1:200
FOXP3	662	Anti-Human FOXP3 (236A/E7)-ArgoFluor™ 662	52-1012-601	RareCyte	1:200
CD3e	686	Anti-Human CD3e (D7A6E)-ArgoFluor™ 686	52-1001-601	RareCyte	1:200
PCNA	760	Anti-Human PCNA (PC10)-ArgoFluor™ 760	52-1016-701	RareCyte	1:200
CD45	810	Anti-Human CD45 (D9M8I)-ArgoFluor™ 810	52-1006-801	RareCyte	1:200
PanCK	845	Anti-Human Pan-CK (C-11,AE1/AE3)-ArgoFluor™ 845	52-1015-801	RareCyte	1:200
VIM	874	Anti-Human Vimentin (O91D3)-ArgoFluor™ 874	52-1019-801	RareCyte	1:200
