# Supplementary material for: A spatial human thymus cell atlas mapped to a continuous tissue axis
Source: Nature. 2024 Nov 20;635(8039):708–18. doi: 10.1038/s41586-024-07944-6 (PMC11578893; doi:10.1038/s41586-024-07944-6)
Supplement: Supplementary file 4 — Supplementary Tables 1–12. [file 41586_2024_7944_MOESM4_ESM.zip › 2023-09-16541B-s4/2023-09-16541B-06_Supplementary_Table_CITEseq_ABpanel.xlsx]

## Sheet: Sheet1
Cat.no.	Barcode	Target	Clone	TotalSeq-C antibody	staining concentration (ug/ul)	Barcode sequence
305447	C0006	CD86	IT2.2	Human Universal Cocktail v1	proprietary	GTCTTTGTCAGTGCA
329751	C0007	CD274	29E.2A3	Human Universal Cocktail v1	proprietary	GTTGTCCGACAATAC
318815	C0020	CD270	122	Human Universal Cocktail v1	proprietary	TGATAGAAACAGACC
337635	C0023	CD155	SKII.4	Human Universal Cocktail v1	proprietary	ATCACATCGTTGCCA
337419	C0024	CD112	TX31	Human Universal Cocktail v1	proprietary	AACCTTCCGTCTAAG
323131	C0026	CD47	CC2C6	Human Universal Cocktail v1	proprietary	GCATTCTGTCACCTA
336711	C0029	CD48	BJ40	Human Universal Cocktail v1	proprietary	CTACGACGTAGAAGA
334348	C0031	CD40	5C3	Human Universal Cocktail v1	proprietary	CTCAGATGGAGTATG
310849	C0032	CD154	24-31	Human Universal Cocktail v1	proprietary	GCTAGATAGATGCAA
316021	C0033	CD52	HI186	Human Universal Cocktail v1	proprietary	CTTTGTACGAGCAAA
300479	C0034	CD3	UCHT1	Human Universal Cocktail v1	proprietary	CTCATTGTAACTCCT
344753	C0046	CD8	SK1	Human Universal Cocktail v1	proprietary	GCGCAACTTGATGAT
362559	C0047	CD56	5.1H11	Human Universal Cocktail v1	proprietary	TCCTTTCCTGATAGG
302265	C0050	CD19	HIB19	Human Universal Cocktail v1	proprietary	CTGGGCAATTACTCG
366633	C0052	CD33	P67.6	Human Universal Cocktail v1	proprietary	TAACTCAGGGCCTAT
371521	C0053	CD11c	S-HCL-3	Human Universal Cocktail v1	proprietary	TACGCCTATAACTTG
343541	C0054	CD34	581	Individual TotalSeq-C antibody	0.00025	GCAGAAATCTCCCTT
311449	C0058	HLA-A,B,C	W6/32	Human Universal Cocktail v1	proprietary	TATGCGAGGCTTATC
312233	C0062	CD10	HI10a	Individual TotalSeq-C antibody	0.000125	CAGCCATTCATTAGG
304163	C0063	CD45RA	HI100	Human Universal Cocktail v1	proprietary	TCAATCCTTCCGCTT
306045	C0064	CD123	6H6	Human Universal Cocktail v1	proprietary	CTTCACTCTGTCAGG
343127	C0066	CD7	CD7-6B7	Human Universal Cocktail v1	proprietary	TGGATTCCCGGACTT
323227	C0068	CD105	43A3	Human Universal Cocktail v1	proprietary	ATCGTCGAGAGCTAG
313635	C0070	CD49f	GoH3	Human Universal Cocktail v1	proprietary	TTCCGAGGATGATCT
359425	C0071	CD194	L291H4	Human Universal Cocktail v1	proprietary	AGCTTACCTGCACGA
300567	C0072	CD4	RPA-T4	Human Universal Cocktail v1	proprietary	TGTTCCCGCTCAACT
103063	C0073	CD44	IM7	Human Universal Cocktail v1	proprietary	TGGCTTCAGGTCCTA
301859	C0081	CD14	M5E2	Human Universal Cocktail v1	proprietary	TCTCAGACCTCCGTA
302065	C0083	CD16	3G8	Human Universal Cocktail v1	proprietary	AAGTTCACTCTTTGC
302649	C0085	CD25	BC96	Human Universal Cocktail v1	proprietary	TTTGTCCTGTACGCC
304259	C0087	CD45RO	UCHL1	Human Universal Cocktail v1	proprietary	CTCCGAATCATGTTG
329963	C0088	CD279	EH12.2H7	Human Universal Cocktail v1	proprietary	ACAGCGCCGTATTTA
372729	C0089	TIGIT	A15153G	Human Universal Cocktail v1	proprietary	TTGCTTACCGCCAGA
400187	C0090	Mouse IgG1, κ isotype Ctrl	MOPC-21	Human Universal Cocktail v1	proprietary	GCCGGACGACATTAA
400293	C0091	Mouse IgG2a, κ isotype Ctrl	MOPC-173	Human Universal Cocktail v1	proprietary	CTCCTACCTAAACTG
400381	C0092	Mouse IgG2b, κ isotype Ctrl	MPC-11	Human Universal Cocktail v1	proprietary	ATATGTATCACGCGA
400677	C0095	Rat IgG2b, κ Isotype Ctrl	RTK4530	Human Universal Cocktail v1	proprietary	GATTCTTGACGACCT
302363	C0100	CD20	2H7	Human Universal Cocktail v1	proprietary	TTCTGGGTCCCTAGA
331941	C0101	CD335	900	Human Universal Cocktail v1	proprietary	ACAATTTGAACAGCG
303139	C0124	CD31	WM59	Human Universal Cocktail v1	proprietary	ACCTTTATGCCACGG
361033	C0134	CD146	P1H12	Human Universal Cocktail v1	proprietary	CCTTGGATAACATCA
314547	C0136	IgM	MHM-88	Human Universal Cocktail v1	proprietary	TAGCGAGCCCGTATA
300637	C0138	CD5	UCHT2	Human Universal Cocktail v1	proprietary	CATTAACGGGATGCC
331231	C0139	TCRgd	B1	Individual TotalSeq-C antibody	0.001	CTTCCGATTCATTCA
353747	C0140	CD183	G025H7	Human Universal Cocktail v1	proprietary	GCGATGGTAGATTAT
359137	C0141	CD195	J418F1	Human Universal Cocktail v1	proprietary	CCAAAGTAAGAGCCA
303225	C0142	CD32	FUN-2	Human Universal Cocktail v1	proprietary	GCTTCCGAATTACCG
353440	C0143	CD196	G034E3	Human Universal Cocktail v1	proprietary	GATCCCTTTGTCACT
356939	C0144	CD185	J252D4	Human Universal Cocktail v1	proprietary	AATTCAACCGTCGCC
350233	C0145	CD103	Ber-ACT8	Human Universal Cocktail v1	proprietary	GACCTCATTGTGAAT
310951	C0146	CD69	FN50	Human Universal Cocktail v1	proprietary	GTCTCTTGGCTTAAA
304851	C0147	CD62L	DREG-56	Human Universal Cocktail v1	proprietary	GTCCCTGCAACTTGA
353251	C0148	CD197	G043H7	Individual TotalSeq-C antibody	0.001	AGTTCAGTCAACCGA
339947	C0149	CD161	HP-3G10	Human Universal Cocktail v1	proprietary	GTACGCAGTCCTTCT
369621	C0151	CD152	BNI3	Human Universal Cocktail v1	proprietary	ATGGTTCACGTAATC
369335	C0152	CD223	11C3C65	Human Universal Cocktail v1	proprietary	CATTTGTCTGCCGGT
367737	C0153	KLRG1	SA231A2	Human Universal Cocktail v1	proprietary	CTTATTTCCTGCCCT
302853	C0154	CD27	O323	Human Universal Cocktail v1	proprietary	GCACTCCTGCATGTA
328649	C0155	CD107a	H4A3	Human Universal Cocktail v1	proprietary	CAGCCCACTGCAATA
305651	C0156	CD95	DX2	Human Universal Cocktail v1	proprietary	CCAGCTCATTAGAGC
350035	C0158	CD134	Ber-ACT35 (ACT35)	Human Universal Cocktail v1	proprietary	AACCCACCGTTGTTA
307663	C0159	HLA-DR	L243	Human Universal Cocktail v1	proprietary	AATAGCGAGCAAGTA
331547	C0160	CD1c	L161	Human Universal Cocktail v1	proprietary	GAGCTACTTCACTCG
301359	C0161	CD11b	ICRF44	Human Universal Cocktail v1	proprietary	GACAAGTGATCTGCA
305045	C0162	CD64	10.1	Human Universal Cocktail v1	proprietary	AAGTATGCCCTACGA
344125	C0163	CD141	M80	Human Universal Cocktail v1	proprietary	GGATAACCGCGCTTT
350319	C0164	CD1d	51.1	Human Universal Cocktail v1	proprietary	TCGAGTCGCTTATCA
320837	C0165	CD314	1D11	Human Universal Cocktail v1	proprietary	CGTGTTTGTTCCTCA
333409	C0167	CD35	E11	Human Universal Cocktail v1	proprietary	ACTTCCGTCGATCTT
393321	C0168	CD57	QA17A04	Human Universal Cocktail v1	proprietary	AACTCCCTATGGAGG
344527	C0170	CD272	MIH26	Human Universal Cocktail v1	proprietary	GTTATTGGACTAAGG
313553	C0171	CD278	C398.4A	Human Universal Cocktail v1	proprietary	CGCGCACCCATTAAA
330921	C0174	CD58	TS2/9	Human Universal Cocktail v1	proprietary	GTTCCTATGGACGAC
328237	C0176	CD39	A1	Human Universal Cocktail v1	proprietary	TTACCTGGTATCCGT
355705	C0179	CX3CR1	K0124E1	Human Universal Cocktail v1	proprietary	AGTATCGTCTCTGGG
311143	C0180	CD24	ML5	Human Universal Cocktail v1	proprietary	AGATTCCTTCGTGTT
354923	C0181	CD21	Bu32	Human Universal Cocktail v1	proprietary	AACCTAGTAGTTCGG
350617	C0185	CD11a	TS2/4	Human Universal Cocktail v1	proprietary	TATATCCTTGTGAGC
341417	C0187	CD79b	CB3-1	Human Universal Cocktail v1	proprietary	ATTCTTCAACCGAAG
329529	C0189	CD244	C1.7	Human Universal Cocktail v1	proprietary	TCGCTTGGATGGTAG
346021	C0206	CD169	7-239	Human Universal Cocktail v1	proprietary	TACTCAGCGTGTTTG
353809	C0207	CD370	8F9	Individual TotalSeq-C antibody	0.000625	CTGCATTTCAGTAAG
372617	C0208	XCR1	S15046E	Individual TotalSeq-C antibody	0.0003125	AAGACGCATGTCAAC
352115	C0213	Notch 1	MHN1-519	Individual TotalSeq-C antibody	0.000625	AATCTGTAGTGCGTT
321229	C0214	Integrin b7	FIB504	Human Universal Cocktail v1	proprietary	TCCTTGGATGTACCG
316927	C0215	CD268	11C1	Human Universal Cocktail v1	proprietary	CGAAGTCGATCCGTA
303941	C0216	CD42b	HIP1	Human Universal Cocktail v1	proprietary	TCCTAGTACCGAAGT
353127	C0217	CD54	HA58	Human Universal Cocktail v1	proprietary	CTGATAGACTTGAGT
304945	C0218	CD62P	AK4	Human Universal Cocktail v1	proprietary	CCTTCCGTATCCCTT
308613	C0219	CD119	GIR-208	Human Universal Cocktail v1	proprietary	TGTGTATTCCCTTGT
306743	C0224	TCRab	IP26	Human Universal Cocktail v1	proprietary	CGTAACGTAGAGCGA
345413	C0233	Notch3	MHN3-21	Individual TotalSeq-C antibody	0.0005	CTATTGGACGTATCT
400467	C0236	Rat IgG1, kappa Isotype Ctrl	RTK2071	Human Universal Cocktail v1	proprietary	ATCAGATGCCCTCAT
400577	C0238	Rat IgG2a, kappa Isotype Ctrl	RTK2758	Human Universal Cocktail v1	proprietary	AAGTCAGGTTCGTTT
400977	C0241	Armenian Hamster IgG Isotype Ctrl	HTK888	Human Universal Cocktail v1	proprietary	CCTGTCATTAAGACT
339021	C0246	CD122	TU27	Human Universal Cocktail v1	proprietary	TCATTTCCTCCGATT
311915	C0247	CD267	1A1	Human Universal Cocktail v1	proprietary	AGTGATGGAGCGAAC
334645	C0352	FceRIa	AER-37 (CRA-1)	Human Universal Cocktail v1	proprietary	CTCGTTTCCGTATCG
303739	C0353	CD41	HIP8	Human Universal Cocktail v1	proprietary	ACGTTGTGGCCTTGT
309839	C0355	CD137	4B4-1	Human Universal Cocktail v1	proprietary	CAGTAAGTTCGGGAC
333637	C0358	CD163	GHI/61	Human Universal Cocktail v1	proprietary	GCTTCTCCTTCCTTA
305341	C0359	CD83	HB15e	Human Universal Cocktail v1	proprietary	CCACTCATTTCCGGT
371227	C0360	CD357	108-17	Individual TotalSeq-C antibody	0.000625	ACCTTTCGACACTCG
355011	C0363	CD124	G077F6	Human Universal Cocktail v1	proprietary	CCGTCCTGATAGATG
301733	C0364	CD13	WM15	Human Universal Cocktail v1	proprietary	TTTCAACGCCCTTTC
309231	C0367	CD2	TS1/8	Human Universal Cocktail v1	proprietary	TACGATTTGTCAGGG
338337	C0368	CD226	11A8	Human Universal Cocktail v1	proprietary	TCTCAGTGTTTGTGG
303029	C0369	CD29	TS2/16	Human Universal Cocktail v1	proprietary	GTATTCCCTCAGTCA
354241	C0370	CD303	201A	Human Universal Cocktail v1	proprietary	GAGATGTCCGAATTT
359317	C0371	CD49b	P1E6-C5	Human Universal Cocktail v1	proprietary	GCTTTCTTCAGTATG
349523	C0373	CD81	5A6	Human Universal Cocktail v1	proprietary	GTATCCTTCCTTGGC
348245	C0384	IgD	IA6-2	Human Universal Cocktail v1	proprietary	CAGTCTCCGTAGAGT
302129	C0385	CD18	TS1/18	Human Universal Cocktail v1	proprietary	TATTGGGACACTTCT
302963	C0386	CD28	CD28.2	Human Universal Cocktail v1	proprietary	TGAGAACGACCCTAA
303543	C0389	CD38	HIT2	Human Universal Cocktail v1	proprietary	TGTACCCGCTTGTGA
351356	C0390	CD127	A019D5	Human Universal Cocktail v1	proprietary	GTGTGTTGTCCTATG
304068	C0391	CD45	HI30	Human Universal Cocktail v1	proprietary	TGCAATTACCCGGAT
363516	C0393	CD22	S-HCL-1	Human Universal Cocktail v1	proprietary	GGGTTGTTGTCTTTG
334125	C0394	CD71	CY1G4	Human Universal Cocktail v1	proprietary	CCGTGTTCCTCATTA
302722	C0396	CD26	BA5b	Human Universal Cocktail v1	proprietary	GGTGGCTAGATAATG
300135	C0402	CD1a	HI149	Individual TotalSeq-C antibody	2.5e-05	GATCGTGTTGTGTTA
336227	C0407	CD36	5-271	Human Universal Cocktail v1	proprietary	TTCTTTGCCTTGCCA
372111	C0408	CD172a	15-414	Individual TotalSeq-C antibody	0.001	CGTGTTTAACTTGAG
339517	C0420	CD158	HP-MA4	Human Universal Cocktail v1	proprietary	TATCAACCAACGCTT
328319	C0575	CD49a	TS2/7	Human Universal Cocktail v1	proprietary	ACTGATGGACTCAGA
304345	C0576	CD49d	9F10	Human Universal Cocktail v1	proprietary	CCATTCAACTTCCGG
344031	C0577	CD73	AD2	Human Universal Cocktail v1	proprietary	CAGTTCCTCAGTTCG
351735	C0581	TCR-Va7.2	3C10	Human Universal Cocktail v1	proprietary	TACGAGCAGTATTCA
331435	C0582	TCR-Vd2	B6	Human Universal Cocktail v1	proprietary	TCAGTCAGATGGTAT
342925	C0584	TCR-Va24-Ja18	6B11	Individual TotalSeq-C antibody	0.001	AACTTCTGTGGTAGC
358613	C0591	LOX-1	15C4	Human Universal Cocktail v1	proprietary	ACCCTTTACCGAATA
312619	C0592	CD158b/j	DX27	Human Universal Cocktail v1	proprietary	GACCCGTAGTTTGAT
312725	C0599	CD158e1	DX9	Human Universal Cocktail v1	proprietary	GGACGCTTTCCTTGA
331823	C0830	CD319	162.1	Human Universal Cocktail v1	proprietary	AGTATGCCATGTCTT
358921	C0843	CD199	L053E8	Individual TotalSeq-C antibody	0.001	ATTCCTCATTCCTGA
371321	C0845	CD99	3B2/TA8	Human Universal Cocktail v1	proprietary	ACCCGTCCCTAAGAA
353615	C0853	CLEC12A	50C1	Human Universal Cocktail v1	proprietary	CATTAGAGTCTGCCA
317213	C0864	CD352	NT-7	Human Universal Cocktail v1	proprietary	AGTTTCCACTCAGGC
305523	C0867	CD94	DX22	Human Universal Cocktail v1	proprietary	CTTTCCGGTCCTACA
316533	C0894	Ig light chain kappa	MHK-49	Human Universal Cocktail v1	proprietary	AGCTCAGCCAGTATG
333725	C0896	CD85j	GHI/75	Human Universal Cocktail v1	proprietary	CCTTGTGAGGCTATG
338525	C0897	CD23	EBVCS-5	Human Universal Cocktail v1	proprietary	TCTGTATAACCGTCT
316629	C0898	Ig light chain lambda	MHL-38	Human Universal Cocktail v1	proprietary	CAGCCAGTAAGTCAC
339213	C0902	CD328	6-434	Human Universal Cocktail v1	proprietary	CTTAGCATTTCACTG
358209	C0912	GPR56	CG4	Human Universal Cocktail v1	proprietary	GCCTAGTTTCCGTTT
342619	C0918	HLA-E	3D12	Human Universal Cocktail v1	proprietary	GAGTCGAGAAATCAT
342115	C0920	CD82	ASL-24	Human Universal Cocktail v1	proprietary	TCCCACTTCCGCTTT
331017	C0944	CD101	BB27	Human Universal Cocktail v1	proprietary	CTACTTCCCTGTCAA
344319	C1046	CD88	S5/1	Human Universal Cocktail v1	proprietary	GCCGCATGAGAAACA
394307	C1052	CD224	KF29	Human Universal Cocktail v1	proprietary	CTGATGAGATGTCAG
