# Supplementary material for: A spatial human thymus cell atlas mapped to a continuous tissue axis
Source: Nature. 2024 Nov 20;635(8039):708–18. doi: 10.1038/s41586-024-07944-6 (PMC11578893; doi:10.1038/s41586-024-07944-6)
Supplement: Supplementary file 4 — Supplementary Tables 1–12. [file 41586_2024_7944_MOESM4_ESM.zip › 2023-09-16541B-s4/2023-09-16541B-08_Supplementary_Table_CMA_bins.xlsx]

## Sheet: Sheet1
Annotations	Assignment rule
Capsular	(-0.75 <= cma) and manually annotated from “edge”
Subcapsular	(-0.75 <= cma) & (-0.62 > cma)
Cortical level 1	(-0.62 <= cma) & (-0.55 > cma)
Cortical level 2	(-0.55 <= cma) & (-0.45 > cma)
Cortical level 3	(-0.45 <= cma) & (-0.3 > cma)
Cortical CMJ	(-0.3 <= cma) & (0.1 > cma)
Medullary CMJ	(0.1 <= cma) & (0.55 > cma)
Medullary level 1	(0.55 <= cma) & (0.65 > cma)
Medullary level 2	(0.65 <= cma) & (0.7 > cma)
Medullary level 3	(0.7 <= cma)
