# Supplementary material for: A spatial human thymus cell atlas mapped to a continuous tissue axis
Source: Nature. 2024 Nov 20;635(8039):708–18. doi: 10.1038/s41586-024-07944-6 (PMC11578893; doi:10.1038/s41586-024-07944-6)
Supplement: Supplementary file 4 — Supplementary Tables 1–12. [file 41586_2024_7944_MOESM4_ESM.zip › 2023-09-16541B-s4/2023-09-16541B-09_Supplementary_Table_cell2location_cell_subsets.xlsx]

## Sheet: Paediatric
Removed cells prior to cell2location - paediatric
cell_type_level_4_explore	kept	exclusion criteria
T_DP(Q)	yes
T_DP(P)	yes
T_αβT(entry)	yes
T_CD4	yes
T_DN(Q)	yes
T_CD8	yes
EC-Cap	yes
T_DP(Q)-early	yes
PeriloFb	yes
T_DP(Q)-HSPH1	no	technical stress
T_DN(P)	yes
T_DP(Q)-CD99	yes
T_Treg(agonist)	yes
T_CD8αα(I)	yes
mcTEC	yes
T_DP(Q)-late_vdj	yes
EC-Art	yes
cTECI	yes
EC-Ven	yes
InterloFb	yes
T_CD8αα(entry)	yes
SMC	yes
T_SP-HSP	no	technical stress
mTECI	yes
T_DN(Q)-stress_1	no	technical stress
T_CD8αα(II)	yes
Pericyte	yes
T_Treg-diff_2	yes
T_NK	yes
T_Treg_recirc	yes
T_DN(Q)-intermediate	no	possible doublet
cTECIII	yes
T_γδT	yes
cTECII	yes
B-memory	yes
T_DN(early)	yes
TEC-neuro	yes
EC-Cap-Prolif	no	fetal specific
medFb	yes
PeriloFb-Prolif	no	fetal specific
T_SP8or4	no	possible doublet
T_Treg-diff_1	yes
B-naive	yes
T_Treg_mature	yes
InterloFb-COL9A3	no	<40
T_DN(Q)-stress_2	no	technical stress
T_SP_fetal_ambigouous	no	fetal specific
TEC-myo	yes
mTECIII	yes
mTECII	yes
T_innate_type_3	no	fetal specific
medFb-RGS5	yes
mTECI-trans	yes
Pericyte_CCL19	yes
EC-Ven-ELN	yes
T_Treg_CD8	yes
medFB-MHCIIh	yes
TEC-cilliated	yes
Pericyte_COL1A1	yes
DC1	yes
mcTEC-Prolif	no	fetal specific
EC-Lymphatic	yes
ProlifPericyte	no	<40
pDC	yes
EC-Art-ELN	yes
aDC3	yes
DC1-Prolif	no	fetal specific
T_innate_type_1	no	fetal specific
RBC	no	<40
T_CD8-Prolif	no	<40
Schwann	no	<40
DC2	yes
Mast	no	<40
Mesothelium	no	<40
Macrophage-APOC2	yes
small_pre_B	no	fetal specific
Macrophage-SPIC1	yes
nmSchwann	no	<40
Macrophage-LYVE1	no	<40
aDC2	yes
T_Treg-intermediate	no	possible doublet
fetFB-NKX2-5	no	donor specific
aDC1	yes
DC2-Prolif	no	fetal specific
B-Prolif	no	fetal specific
T_ETP	yes
fetFB-RSPO2	no	donor specific
B-plasma	yes
T_cycling	no	<40
T_CD8_memory	yes
Monocyte_IL1B	yes
pro_B	no	<40
GMP	no	<40
late_pro_B	no	<40
fetFB-CCL21	no	donor specific
Promonocyte	no	<40
Myelocyte	yes
Neutrophil	yes
CMP	no	fetal specific
TEC-tuft	no	<40
Monocyte_CCR2	no	<40
pDC-Prolif	no	<40
B_pre_pro	no	<40
large_pre_B	no	<40
T_NK_dev	no	<40

## Sheet: Fetal
Removed cells prior to cell2location - fetal
cell_type_level_4_explore	kept	exclusion criteria
T_DP(Q)	yes
T_DP(P)	yes
T_αβT(entry)	yes
T_CD4	yes
T_DN(Q)	yes
T_CD8	yes
EC-Cap	yes
T_DP(Q)-early	yes
PeriloFb	yes
T_DP(Q)-HSPH1	no	technical stress
T_DN(P)	yes
T_DP(Q)-CD99	yes
T_Treg(agonist)	yes
T_CD8αα(I)	yes
mcTEC	yes
T_DP(Q)-late_vdj	yes
EC-Art	yes
cTECI	yes
EC-Ven	yes
InterloFb	yes
T_CD8αα(entry)	yes
SMC	yes
T_SP-HSP	no	technical stress
mTECI	yes
T_DN(Q)-stress_1	no	technical stress
T_CD8αα(II)	yes
Pericyte	yes
T_Treg-diff_2	yes
T_NK	yes
T_Treg_recirc	yes
T_DN(Q)-intermediate	no	technical stress
cTECIII	no	paediatric specific
T_γδT	yes
cTECII	yes
B-memory	yes
T_DN(early)	yes
TEC-neuro	yes
EC-Cap-Prolif	yes
medFb	yes
PeriloFb-Prolif	yes
T_SP8or4	no	potetial doublet
T_Treg-diff_1	yes
B-naive	yes
T_Treg_mature	yes
InterloFb-COL9A3	yes
T_DN(Q)-stress_2	no	technical stress
T_SP_fetal_ambigouous	yes
TEC-myo	yes
mTECIII	yes
mTECII	yes
T_innate_type_3	yes
medFb-RGS5	yes
mTECI-trans	yes
Pericyte_CCL19	yes
EC-Ven-ELN	yes
T_Treg_CD8	no	paediatric specific
medFB-MHCIIh	yes
TEC-cilliated	yes
Pericyte_COL1A1	yes
DC1	yes
mcTEC-Prolif	yes
EC-Lymphatic	yes
ProlifPericyte	yes
pDC	yes
EC-Art-ELN	yes
aDC3	yes
DC1-Prolif	yes
T_innate_type_1	yes
RBC	yes
T_CD8-Prolif	yes
Schwann	yes
DC2	yes
Mast	yes
Mesothelium	yes
Macrophage-APOC2	yes
small_pre_B	yes
Macrophage-SPIC1	yes
nmSchwann	yes
Macrophage-LYVE1	yes
aDC2	no	<40
T_Treg-intermediate	no	potetial doublet
fetFB-NKX2-5	no	donor specific
aDC1	yes
DC2-Prolif	yes
B-Prolif	yes
T_ETP	yes
fetFB-RSPO2	no	donor specific
B-plasma	no	<40
T_cycling	yes
T_CD8_memory	no	paediatric specific
Monocyte_IL1B	yes
pro_B	yes
GMP	yes
late_pro_B	yes
fetFB-CCL21	no	donor specific
Promonocyte	yes
Myelocyte	no	<40
Neutrophil	no	<40
CMP	no	<40
TEC-tuft	yes
Monocyte_CCR2	no	<40
pDC-Prolif	no	paediatric specific
B_pre_pro	no	<40
large_pre_B	no	<40
T_NK_dev	no	<40
