# Supplementary material for: A spatial human thymus cell atlas mapped to a continuous tissue axis
Source: Nature. 2024 Nov 20;635(8039):708–18. doi: 10.1038/s41586-024-07944-6 (PMC11578893; doi:10.1038/s41586-024-07944-6)
Supplement: Supplementary file 4 — Supplementary Tables 1–12. [file 41586_2024_7944_MOESM4_ESM.zip › 2023-09-16541B-s4/2023-09-16541B-10_Supplementary_Table_CellCycle_genes.xlsx]

## Sheet: Sheet1
C1orf112
KDM1A
ARHGAP33
CDC27
AC004381.6
DBF4
PRSS21
E2F2
BAZ1B
NCAPD2
ANLN
BRCA1
UBR7
DDX11
TACC3
POLA2
DEPDC1
NCAPH2
HMGB3
CENPQ
DEPDC1B
SPDL1
TDP1
DSG2
NOP16
RFC2
RAD51
POLQ
THOC3
MRTO4
C4orf27
POLD1
TM7SF3
MCM10
MTHFD2
YBX1
ASPM
PRR11
NUCKS1
EXOC5
TCOF1
RAD18
TRIP13
DAZAP1
HLTF
PDCD2
SMC1A
HMMR
MCM2
NUP37
GTSE1
WDR62
MCM6
MLH1
UNG
SPAG5
UBE2T
EXOSC5
FAM76B
POLD3
KIF22
PUM3
RBL1
NDC80
HSPB11
OXCT1
SEH1L
ORC1
RAD54L
NOP14
GMCL1
AURKA
TPX2
BIRC5
KIF4A
FH
ORC6
G2E3
WDR76
PHGDH
CLSPN
NUP50
CDC45
CDC6
CBX5
MSH2
FKBP5
ACOT7
CDC7
RANBP1
CENPM
HMGXB4
MCM5
RANGAP1
POLE2
CDKN3
ERH
MTHFD1
VRK1
EMC9
GINS1
MYBL2
CDC25B
PLCB4
FAM83D
CEP76
RBBP8
POLA1
NUP93
CTCF
CCP110
CEP152
OIP5
MYEF2
MCM4
KCTD9
RNASEH2A
SGTA
ASF1B
LIG1
H2AFV
GARS
NUDT1
RPA3
EZH2
RHEB
SMC3
UBE2S
RAD51C
GALK1
C1QBP
BLMH
TMEM97
GAR1
NEIL3
WHSC1
NCAPG
CCDC34
CCDC86
MAGOHB
FOXM1
GPN3
RAD51AP1
RFC5
NUP107
TIMELESS
GAPDH
CDCA3
ENO2
FBXO5
MCM3
BAG2
GMNN
TTK
HMGCS1
BRD8
KIF20A
LMNB1
NUP155
H2AFY
SMC4
ECT2
CENPA
FHL2
MSH6
DHCR24
LRRC42
WDR77
SRM
MAD2L2
UCHL5
TTF2
SLC2A1
EBNA1BP2
CDC20
STMN1
NEK2
CENPF
KIF14
CASP8AP2
CTNNAL1
WDR34
PHF19
ACYP1
HELLS
CENPL
ACAT2
MASTL
EXOSC8
TMPO
NFYB
NCAPH
MND1
KIF18A
GPSM2
GTF3A
MRPS2
CCDC18
CISD1
ZWINT
CIT
DDX39A
CENPK
CDK2
TUBA1B
STIL
HJURP
EXOSC9
CKS2
ACSL3
CSE1L
HIST1H1D
HIST1H1A
DEK
GOT2
MGME1
MCM8
HNRNPR
BCL2L12
TRAP1
DLGAP5
YEATS4
PKMYT1
SRD5A3
PAICS
HAT1
KNSTRN
DUT
E2F8
FAM64A
MIS18BP1
SGOL1
RPS4Y1
LDLR
TOMM40
ATP8B3
LSM4
DNMT1
GINS2
TUBG1
PSMC3IP
THOC6
TOP2A
ENOSF1
RAN
RPA1
PCNA
NASP
RFC3
SLF1
LRRCC1
CCNB1
PSRC1
TMEM106C
LDHA
DDB2
CDCA8
TPGS2
SLC43A3
C9orf40
TROAP
ESPL1
NTPCR
CKAP2
BORA
NUDT15
BRIP1
ACTL6A
TXN
ODF2
SMC2
CDK5RAP2
ANP32B
DSCC1
ARHGEF39
PPIL1
TCF19
NRM
GGH
BUD13
CTDSPL2
NUSAP1
KIF23
CASC5
CENPO
KIF11
CEP55
KIF20B
DNA2
BARD1
MNS1
ZGRF1
CENPE
HADH
SLC39A8
NEDD1
BRCA2
DIAPH3
PIF1
FANCI
TICRR
SAMD1
SAE1
PLK4
ITGB3BP
KIF2C
UCK2
NUF2
ANP32E
DTL
ILF2
C1orf35
HNRNPLL
CHAC2
POLR2D
CDCA7
FANCD2
CCNA2
SKP2
PRIM2
MMS22L
PM20D2
MTFR2
CDCA5
NCAPG2
PRPS1
GINS4
HAUS6
CEP78
GTF3C5
MKI67
IMMP1L
SSRP1
INCENP
CCDC15
CHEK1
DSN1
HIRIP3
HMGA2
TEX30
NCAPD3
CENPU
CENPJ
SPC25
SUV39H2
CENPH
CARHSP1
CLGN
CCSAP
BUB3
SLFN13
SKA1
SLC16A1
TMEM237
ADK
FAM122B
AIFM1
ATAD2
SASS6
BUB1B
CCNB2
PSMG3
FAIM
CDC25C
MIS18A
ATP5G1
IGF2BP1
CHAF1B
NAE1
CCDC58
C21orf58
ZNF714
GPATCH4
YDJC
RACGAP1
SPC24
POLR3K
CCNF
ASRGL1
USP1
KIAA1524
SGOL2
TOPBP1
KIF15
WDR43
RFC4
RPL39L
RNF168
H2AFZ
CDC25A
POC1A
HMGB2
MAD2L1
PTTG1
RAD21
PSIP1
GKAP1
MELK
SLC7A3
SKA3
LRR1
HPRT1
E2F7
JAM3
BRD7
CENPN
LEO1
WEE1
MCM7
CENPV
SAAL1
FAM111A
KIAA0101
PLK1
XRCC6BP1
SNRPD1
RRM1
CDT1
CHAF1A
C19orf48
NUDT8
PRDX2
TK1
SAC3D1
PBK
HIST1H1E
DTYMK
RFWD3
FEN1
ING2
CDKN2AIP
SNRNP48
USP39
CKAP2L
BUB1
ELP5
CDK1
CDCA4
SHCBP1
PGAM1
ESCO2
RHNO1
CTPS1
RRM2
THOP1
C5orf34
POP7
ZNF738
CKS1B
GMPPB
CNP
CBX2
C16orf91
EXO1
ZWILCH
ANKRD36C
UBE2C
CKAP5
CCNE2
CCDC14
RMI2
TOMM5
RUVBL1
ATAD5
LMNB2
TYMS
PXMP2
SHMT1
POLE
PAWR
PIDD1
GSG2
GEN1
RMI1
AURKB
RCC1
PPA1
HIST3H2A
MRPS23
RTKN2
IDH2
KPNA2
CEP97
GLRX5
SKA2
CEP57L1
PSMG1
SFXN4
ALYREF
TRAIP
LIN9
KMT5A
PGP
CMSS1
HIST2H2AC
HIST1H1B
KNTC1
CDCA2
H1FX
SIVA1
PARPBP
KIF18B
ERCC6L
PTMA
HSPA14
FANCA
ARHGAP11B
TUBB4B
CENPP
H2AFX
FAM72B
FAM221A
FAM111B
HN1
HMGB1
TUBB
IARS
ERI2
HIST1H4C
BLM
PRIM1
HMGN5
SVIP
TFDP1
TXNRD1
WDHD1
EIF1AY
ARHGAP11A
HMGN2
DCAF12
PRC1
CCDC167
CENPW
GPANK1
MZT1
C4orf46
KLHL23
MXD3
DNAJC9
IFRD2
CKLF
FANCG
DHFR
DLEU2
AP000251.3
KIFC1
CRNDE
C8orf88
PRKDC
BOP1
RP11-196G18.23
CTC-260E6.6
NCBP2-AS2
HIST1H3G
HIST1H2AH
UHRF1
RDM1
HIST1H2AM
