# Supplementary material for: A spatial human thymus cell atlas mapped to a continuous tissue axis
Source: Nature. 2024 Nov 20;635(8039):708–18. doi: 10.1038/s41586-024-07944-6 (PMC11578893; doi:10.1038/s41586-024-07944-6)
Supplement: Supplementary file 4 — Supplementary Tables 1–12. [file 41586_2024_7944_MOESM4_ESM.zip › 2023-09-16541B-s4/2023-09-16541B-11_Supplementary_Table_IBEX_KNN_markers_to_genes.xlsx]

## Sheet: IBEX RNA KNN
Protein (IBEX)	Gene (scRNA-seq)
CHGA	CHGA
CD99	CD99
CD163	CD163
CD11C	ITGAX
CD8	CD8A
CD3	CD3D
CD5	CD5
CD20	MS4A1
CD34	CD34
CD7	CD7
CD31	PECAM1
CD39	ENTPD1
CD4	CD4
VA7.2	TRAV7
TUBB3	TUBB3
CD206	MRC1
SPARC	SPARC
LAMIN_A	LMNA
HLADR	HLA-DRB1
CD123	IL3RA
DEC205	LY75
AQP1	AQP1
KI67	MKI67
AIRE	AIRE
CD49A	ITGA1
KERATIN_10	KRT10
KERATIN_15	KRT15
LUMICAN	LUM
LYVE1	LYVE1
VIMENTIN	VIM
KERATIN_14	KRT14
ANNEXIN1	ANXA1
CD15	FUT4
CD45	PTPRC
SYP	SYP
TCRGD	TCRG
KERATIN_8	KRT8
PANCYTO	None
ASMA	ACTA2
KERATIN_5	KRT5
FOXP3	FOXP3
DESMIN	DES
CD49F	ITGA6

## Sheet: IBEX hybrid KNN
Protein (IBEX)	modality used (CITE-seq)	Protein/gene (CITE-seq)
CHGA	RNA	CHGA
CD99	protein	CD99
CD163	protein	CD163
CD11C	protein	CD11c
CD8	protein	CD8
CD3	protein	CD3
CD5	protein	CD5
CD20	protein	CD20
CD34	protein	CD34
CD7	protein	CD7
CD31	protein	CD31
CD39	protein	CD39
CD4	protein	CD4
VA7.2	protein	TCR-Va7.2
TUBB3	RNA	TUBB3
CD206	RNA	MRC1
SPARC	RNA	SPARC
LAMIN_A	RNA	LMNA
HLADR	protein	HLA.DR
CD123	protein	CD123
DEC205	RNA	LY75
AQP1	RNA	AQP1
KI67	RNA	MKI67
AIRE	RNA	AIRE
CD49A	protein	CD49a
KERATIN_10	RNA	KRT10
KERATIN_15	RNA	KRT15
LUMICAN	RNA	LUM
LYVE1	RNA	LYVE1
VIMENTIN	RNA	VIM
KERATIN_14	RNA	KRT14
ANNEXIN1	RNA	ANXA1
CD15	RNA	FUT4
CD45	protein	CD45
SYP	RNA	SYP
TCRGD	protein	TCRgd
KERATIN_8	RNA	KRT8
PANCYTO	NA	None
ASMA	RNA	ACTA2
KERATIN_5	RNA	KRT5
FOXP3	RNA	FOXP3
DESMIN	RNA	DES
CD49F	protein	CD49f
