# Supplementary material for: A spatial human thymus cell atlas mapped to a continuous tissue axis
Source: Nature. 2024 Nov 20;635(8039):708–18. doi: 10.1038/s41586-024-07944-6 (PMC11578893; doi:10.1038/s41586-024-07944-6)
Supplement: Supplementary file 4 — Supplementary Tables 1–12. [file 41586_2024_7944_MOESM4_ESM.zip › 2023-09-16541B-s4/2023-09-16541B-12_Supplementary_Table_RNAscope_probes.xlsx]

## Sheet: Sheet1
Type	Tissue	External Sample ID	STAN ID	BOND ID	Run	Probe mix	C1	C2	C3	C4	Protocol	HIER	Protease		Channel	Reagent	Fluorophore	# Slides	Total (μl)	Dilution	Volume (μl)	Diluent (μl)
Fresh frozen	Thymus	F140-THY-0-F0-1-S20	STAN-14CE7	1596	818	+ve	POLR2A	PPIB	UBC	HPRT	ACD 4C +ve C3 biot-strpF1-DAPI	None	ACD 15 min Protease		C1	TSA-F1	Opal 520	8	2900	1000	2.9	2897.1	TSA buffer
Fresh frozen	Thymus	F145-THY-0-FO-1-S11	STAN-14D3F	1597	818	+ve	POLR2A	PPIB	UBC	HPRT	ACD 4C +ve C3 biot-strpF1-DAPI	None	ACD 15 min Protease		C2	TSA-F2	Opal 570	8	2900	1000	2.9	2897.1	TSA buffer
Fresh frozen	Thymus	F156-THY-0-FO-1-S11	STAN-14D8A	1598	818	+ve	POLR2A	PPIB	UBC	HPRT	ACD 4C +ve C3 biot-strpF1-DAPI	None	ACD 15 min Protease		C4	TSA-F3	Opal 650	8	2900	1000	2.9	2897.1	TSA buffer
Fresh frozen	Thymus	F144-THY-0-FO-1-S17	STAN-14DD5	1599	818	+ve	POLR2A	PPIB	UBC	HPRT	ACD 4C +ve C3 biot-strpF1-DAPI	None	ACD 15 min Protease		C3	TSA-biotin		8	2900	500	5.8	2894.2	TSA buffer
Fresh frozen	Thymus	F140-THY-0-F0-1-S21	STAN-14CF6	1600	818	-ve	dapB	dapB	dapB	dapB	ACD 4C -ve C3 biot-strpF1-DAPI	None	ACD 15 min Protease
Fresh frozen	Thymus	F145-THY-0-FO-1-S12	STAN-14D4E	1601	818	-ve	dapB	dapB	dapB	dapB	ACD 4C -ve C3 biot-strpF1-DAPI	None	ACD 15 min Protease		Reagent			# Slides	Total (μl)	Dilution	Volume (μl)	Diluent (μl)
Fresh frozen	Thymus	F156-THY-0-FO-1-S12	STAN-14D99	1602	818	-ve	dapB	dapB	dapB	dapB	ACD 4C -ve C3 biot-strpF1-DAPI	None	ACD 15 min Protease		DAPI, already diluted 1:200			8	2900	25	116	2784	BW	prepare 1:200 dilution first! In MilliQ water
Fresh frozen	Thymus	F144-THY-0-FO-1-S18	STAN-14DE4	1603	818	-ve	dapB	dapB	dapB	dapB	ACD 4C -ve C3 biot-strpF1-DAPI	None	ACD 15 min Protease		Strep-F1		Atto 425	8	2900	400	7.25	2892.75	BW
Experiment
Type	Tissue	External Sample ID	STAN ID	BOND ID	Run	Probe mix	C1	C2	C3	C4	Protocol	HIER	Protease		Channel	Reagent	Fluorophore	# Slides	Total (μl)	Dilution	Volume (μl)	Diluent (μl)
Fresh frozen	Thymus	F140-THY-0-FO-1-s22	STAN-14D02	1604	821	Pb1 - AIRE_cTEC	AIRE	LY75	CAMP	EPCAM	ACD 4C Pb1 C3 biot-strpF1- DAPI	None	ACD 15 min Protease		C1	TSA-F1	Opal 520	8	2900	1000	2.9	2897.1	TSA buffer
Fresh frozen	Thymus	F156-THY-0-FO-1-s13	STAN-14DA8	1605	821		AIRE	LY75	CAMP	EPCAM	ACD 4C Pb1 C3 biot-strpF1- DAPI	None	ACD 15 min Protease		C2	TSA-F2	Opal 570	8	2900	1000	2.9	2897.1	TSA buffer
Fresh frozen	Thymus	F144-THY-0-FO-1-s19	STAN-14DF3	1606	821		AIRE	LY75	CAMP	EPCAM	ACD 4C Pb1 C3 biot-strpF1- DAPI	None	ACD 15 min Protease		C4	TSA-F3	Opal 650	8	2900	1000	2.9	2897.1	TSA buffer
Fresh frozen	Thymus	F145-THY-0-FO-1-s13	STAN-14D5D	1607	821		AIRE	LY75	CAMP	EPCAM	ACD 4C Pb1 C3 biot-strpF1- DAPI	None	ACD 15 min Protease		C3	TSA-biotin		8	2900	500	5.8	2894.2	TSA buffer
Fresh frozen	Thymus	F140-THY-0-FO-1-s23	STAN-14D11	1608	822	Pb 2 - mcTEC	IGFBP6	LY75	DLK2	EPCAM	ACD 4C Pb2 C3 biot-strpF1- DAPI	None	ACD 15 min Protease
Fresh frozen	Thymus	F156-THY-0-FO-1-s14	STAN-14DB7	1609	822		IGFBP6	LY75	DLK2	EPCAM	ACD 4C Pb2 C3 biot-strpF1- DAPI	None	ACD 15 min Protease		Reagent			# Slides	Total (μl)	Dilution	Volume (μl)	Diluent (μl)
Fresh frozen	Thymus	F144-THY-0-FO-1-s20	STAN-14E0F	1610	822		IGFBP6	LY75	DLK2	EPCAM	ACD 4C Pb2 C3 biot-strpF1- DAPI	None	ACD 15 min Protease		DAPI, already diluted 1:200			8	2900	25	116	2784	BW	prepare 1:200 dilution first! In MilliQ water
Fresh frozen	Thymus	F145-THY-0-FO-1-s14	STAN-14D6C	1611	822		IGFBP6	LY75	DLK2	EPCAM	ACD 4C Pb2 C3 biot-strpF1- DAPI	None	ACD 15 min Protease		Strep-F1		Atto 425	8	2900	400	7.25	2892.75	BW
Probe Mix	Channels	Pb_name	Pb_number	Volume	Added	TSA fluorophore
1	C1	AIRE		2162		Opal 520
1	C2	LY75		46		Opal 570
1	C3	CAMP		46		Atto 425
1	C4	EPCAM		46		Opal 650
1		number of slides	4	2300
Probe Mix	Channels	Pb_name	Pb_number	Volume	Added	TSA fluorophore
2	C1	IGFBP6		2162		Opal 520
2	C2	LY75		46		Opal 570
2	C3	DLK2		46		Atto 425
2	C4	EPCAM		46		Opal 650
2		number of slides	4	2300
