# Supplementary material for: A spatial human thymus cell atlas mapped to a continuous tissue axis
Source: Nature. 2024 Nov 20;635(8039):708–18. doi: 10.1038/s41586-024-07944-6 (PMC11578893; doi:10.1038/s41586-024-07944-6)
Supplement: Supplementary file 4 — Supplementary Tables 1–12. [file 41586_2024_7944_MOESM4_ESM.zip › 2023-09-16541B-s4/2023-09-16541B-07_Supplementary_Table_total_cell_counts_all_levels_v2.xlsx]

## Sheet: cell_type_level_0
cell_type_level_0	counts
T_DP	207471
T_SP	115808
Stroma	57044
see_lv4_explore	37176
T_DN	31410
Epithelial	25758
Myeloid	3729
B	3475
Schwann	456
RBC	324

## Sheet: cell_type_level_1
cell_type_level_1	counts
T_DP	207471
T_αβT(entry)	40060
see_lv4_explore	37176
T_DN	29636
EC	26314
T_CD4	25224
TEC	22454
Fb	20443
T_innate	16735
T_CD8	16092
T_Treg	15334
Vascular	10045
B	3475
TEC-mimetic	3304
DC	2385
NK	2363
T_DN(early)	1774
Macrophage	552
Schwann	456
RBC	324
Mast	243
Mesothelium	242
Mono	226
Myeloid_progenitor	165
Neut	158

## Sheet: cell_type_level_2
cell_type_level_2	counts
T_DP(Q)	133231
T_DP(P)	74240
T_αβT(entry)	40060
see_lv4_explore	37176
T_CD4	25224
T_DN(Q)	21389
T_CD8	16092
T_CD8αα	14758
EC-Cap	14267
PeriloFb	11398
T_Treg(agonist)	11206
cTEC	9457
T_DN(P)	8247
mTEC	6651
mcTEC	6346
InterloFb	6014
EC-Art	5820
EC-Ven	5703
Pericyte	5355
SMC	4690
T_Treg	4128
mTEC-mimetic	3304
medFb	3031
B_mature	2971
NK	2363
T_γδT	1977
T_DN(early)	1774
DC	1312
aDC	648
Macrophage	552
EC-Lymphatic	524
Schwann	456
pDC	425
B_dev	389
RBC	324
Mast	243
Mesothelium	242
Mono	226
Myeloid_progenitor	165
Neut	158
B-plasma	115

## Sheet: cell_type_level_3
cell_type_level_3	counts
T_DP(Q)	133231
T_DP(P)	74240
T_αβT(entry)	40060
see_lv4_explore	37176
T_CD4	25224
T_DN(Q)	21389
T_CD8	16092
T_CD8αα	14758
EC-Cap	14267
PeriloFb	11398
T_Treg(agonist)	11206
T_DN(P)	8247
mcTEC	6346
InterloFb	6014
EC-Art	5820
EC-Ven	5703
cTECI	5364
Pericyte	5355
SMC	4690
mTECI	3916
B_mature	2971
medFb	2398
NK	2363
T_Treg_recirc	2323
cTECIII	2152
T_γδT	1977
cTECII	1941
T_DN(early)	1774
TEC-neuro	1628
T_Treg_mature	1160
TEC-myo	1053
mTECIII	999
mTECII	981
DC1	922
mTECI-trans	755
T_Treg_CD8	645
medFB-MHCIIh	633
TEC-cilliated	623
EC-Lymphatic	524
Schwann	456
pDC	425
DC2	390
B_dev	389
aDC3	352
RBC	324
Mast	243
Mesothelium	242
Mono	226
Macrophage-APOC2	215
Macrophage-SPIC1	175
Myeloid_progenitor	165
Macrophage-LYVE1	162
aDC2	159
Neut	158
aDC1	137
B-plasma	115

## Sheet: cell_type_level_4
cell_type_level_4	counts
T_DP(Q)	120686
T_DP(P)	74240
T_αβT(entry)	40060
see_lv4_explore	37176
T_CD4	25224
T_DN(Q)	21389
T_CD8	15987
EC-Cap	12650
T_DP(Q)-early	12545
PeriloFb	10011
T_DN(P)	8247
T_Treg(agonist)	6457
T_CD8αα(I)	6216
mcTEC	5821
EC-Art	5425
cTECI	5364
EC-Ven	5058
InterloFb	4893
T_CD8αα(entry)	4865
SMC	4690
mTECI	3916
T_CD8αα(II)	3677
Pericyte	3616
T_Treg-diff_2	3278
NK	2363
T_Treg_recirc	2323
cTECIII	2152
T_γδT	1977
cTECII	1941
B-memory	1659
T_DN(early)	1658
TEC-neuro	1628
EC-Cap-Prolif	1617
medFb	1552
PeriloFb-Prolif	1387
T_Treg-diff_1	1331
B-naive	1192
T_Treg_mature	1160
InterloFb-COL9A3	1121
TEC-myo	1053
mTECIII	999
mTECII	981
medFb-RGS5	846
mTECI-trans	755
Pericyte_CCL19	684
T_Treg_CD8	645
EC-Ven-ELN	645
medFB-MHCIIh	633
TEC-cilliated	623
Pericyte_COL1A1	595
DC1	574
mcTEC-Prolif	525
EC-Lymphatic	524
ProlifPericyte	460
pDC	398
EC-Art-ELN	395
aDC3	352
DC1-Prolif	348
RBC	324
Schwann	286
DC2	266
Mast	243
Mesothelium	242
Macrophage-APOC2	215
small_pre_B	180
Macrophage-SPIC1	175
nmSchwann	170
Macrophage-LYVE1	162
aDC2	159
T_Treg-intermediate	140
aDC1	137
DC2-Prolif	124
B-Prolif	120
T_ETP	116
B-plasma	115
T_CD8_memory	105
Monocyte_IL1B	96
pro_B	95
GMP	90
late_pro_B	87
Promonocyte	83
Neutrophil	79
Myelocyte	79
CMP	75
Monocyte_CCR2	47
pDC-Prolif	27
B_pre_pro	15
large_pre_B	12

## Sheet: cell_type_level_4_explore
cell_type_level_4_explore	counts	explore_cell
T_DP(Q)	120686	no
T_DP(P)	74240	no
T_αβT(entry)	40060	no
T_CD4	25224	no
T_DN(Q)	21389	no
T_CD8	15987	no
EC-Cap	12650	no
T_DP(Q)-early	12545	no
PeriloFb	10011	no
T_DP(Q)-HSPH1	8794	yes
T_DN(P)	8247	no
T_DP(Q)-CD99	6927	yes
T_Treg(agonist)	6457	no
T_CD8αα(I)	6216	no
mcTEC	5821	no
T_DP(Q)-late_vdj	5692	yes
EC-Art	5425	no
cTECI	5364	no
EC-Ven	5058	no
InterloFb	4893	no
T_CD8αα(entry)	4865	no
SMC	4690	no
T_SP-HSP	4114	yes
mTECI	3916	no
T_DN(Q)-stress_1	3862	yes
T_CD8αα(II)	3677	no
Pericyte	3616	no
T_Treg-diff_2	3278	no
NK	2363	no
T_Treg_recirc	2323	no
T_DN(Q)-intermediate	2155	yes
cTECIII	2152	no
T_γδT	1977	no
cTECII	1941	no
B-memory	1659	no
T_DN(early)	1658	no
TEC-neuro	1628	no
EC-Cap-Prolif	1617	no
medFb	1552	no
PeriloFb-Prolif	1387	no
T_SP8or4	1332	yes
T_Treg-diff_1	1331	no
B-naive	1192	no
T_Treg_mature	1160	no
InterloFb-COL9A3	1121	no
T_DN(Q)-stress_2	1108	yes
T_SP_fetal_ambigouous	1063	yes
TEC-myo	1053	no
mTECIII	999	no
mTECII	981	no
T_innate_type_3	950	yes
medFb-RGS5	846	no
mTECI-trans	755	no
Pericyte_CCL19	684	no
EC-Ven-ELN	645	no
T_Treg_CD8	645	no
medFB-MHCIIh	633	no
TEC-cilliated	623	no
Pericyte_COL1A1	595	no
DC1	574	no
mcTEC-Prolif	525	no
EC-Lymphatic	524	no
ProlifPericyte	460	no
pDC	398	no
EC-Art-ELN	395	no
aDC3	352	no
DC1-Prolif	348	no
T_innate_type_1	347	yes
RBC	324	no
T_CD8-Prolif	323	no
Schwann	286	no
DC2	266	no
Mast	243	no
Mesothelium	242	no
Macrophage-APOC2	215	no
small_pre_B	180	no
Macrophage-SPIC1	175	no
nmSchwann	170	no
Macrophage-LYVE1	162	no
aDC2	159	no
T_Treg-intermediate	140	no
fetFB-NKX2-5	138	yes
aDC1	137	no
DC2-Prolif	124	no
B-Prolif	120	no
T_ETP	116	no
fetFB-RSPO2	115	yes
B-plasma	115	no
T_cycling	106	no
T_CD8_memory	105	no
Monocyte_IL1B	96	no
pro_B	95	no
GMP	90	no
late_pro_B	87	no
fetFB-CCL21	83	yes
Promonocyte	83	no
Myelocyte	79	no
Neutrophil	79	no
CMP	75	no
TEC-tuft	66	yes
Monocyte_CCR2	47	no
pDC-Prolif	27	no
B_pre_pro	15	no
large_pre_B	12	yes
T_NK_dev	1	yes
