# Supplementary material for: A spatial human thymus cell atlas mapped to a continuous tissue axis
Source: Nature. 2024 Nov 20;635(8039):708–18. doi: 10.1038/s41586-024-07944-6 (PMC11578893; doi:10.1038/s41586-024-07944-6)
Supplement: Supplementary file 4 — Supplementary Tables 1–12. [file 41586_2024_7944_MOESM4_ESM.zip › 2023-09-16541B-s4/2023-09-16541B-01_Supplementary_Table_Thymus_SingleCell_data.xlsx]

## Sheet: Thymus_SingleCell_data
library	sample	starsolo_version	donor	chemistry_simple	chemistry_detail	chemistry_orig	study	study_group	sort	sort_type	original_data	type	cells_post_min_400	cells	cite	age_group	age	age_num	age_unit	age_cont	age_group	sex	sample_id_tcrab	mapped_with	raw_data_repo	accession	repo_samplename
F21_TH_45N	FCAImmP7179370	2.7.4a	F21	3GEX	10x 3' v2.0	3GEX	Park2020	Park2020	CD45N	FACS	no	cells	4807	4909	FALSE	fetal	16w	16	w	-24	fetal	M			ArrayExpress	E-MTAB-8581
F21_TH_45P	FCAImmP7179369	2.7.4a	F21	3GEX	10x 3' v2.0	3GEX	Park2020	Park2020	CD45P	FACS	no	cells	4698	4815	FALSE	fetal	16w	16	w	-24	fetal	M			ArrayExpress	E-MTAB-8581
F23_TH_45N	FCAImmP7198635	2.7.4a	F23	3GEX	10x 3' v2.0	3GEX	Park2020	Park2020	CD45N	FACS	no	cells	3790	3925	FALSE	fetal	11w	11	w	-29	fetal	M			ArrayExpress	E-MTAB-8581
F23_TH_45P	FCAImmP7198634	2.7.4a	F23	3GEX	10x 3' v2.0	3GEX	Park2020	Park2020	CD45P	FACS	no	cells	3570	3856	FALSE	fetal	11w	11	w	-29	fetal	M			ArrayExpress	E-MTAB-8581
F29_TH_45N	FCAImmP7277557	2.7.4a	F29	3GEX	10x 3' v2.0	3GEX	Park2020	Park2020	CD45N	FACS	no	cells	453	459	FALSE	fetal	17w	17	w	-23	fetal	F			ArrayExpress	E-MTAB-8581
F29_TH_45P	FCAImmP7277556	2.7.4a	F29	3GEX	10x 3' v2.0	3GEX	Park2020	Park2020	CD45P	FACS	no	cells	9085	9679	FALSE	fetal	17w	17	w	-23	fetal	F			ArrayExpress	E-MTAB-8581
F29_TH_45P_5GEX	FCAImmP7292030	2.7.4a	F29	5GEX	10x 5' v1.0	5GEX	Park2020	Park2020	CD45P	FACS	no	cells	6672	6728	FALSE	fetal	17w	17	w	-23	fetal	F	FCAImmP7292943	CellRanger	ArrayExpress	E-MTAB-8581
F30_TH_45N	FCAImmP7277565	2.7.4a	F30	3GEX	10x 3' v2.0	3GEX	Park2020	Park2020	CD45N	FACS	no	cells	3382	3519	FALSE	fetal	14w	14	w	-26	fetal	M			ArrayExpress	E-MTAB-8581
F30_TH_45P	FCAImmP7277564	2.7.4a	F30	3GEX	10x 3' v2.0	3GEX	Park2020	Park2020	CD45P	FACS	no	cells	5686	5857	FALSE	fetal	14w	14	w	-26	fetal	M			ArrayExpress	E-MTAB-8581
F30_TH_45P_5GEX	FCAImmP7292034	2.7.4a	F30	5GEX	10x 5' v1.0	5GEX	Park2020	Park2020	CD45P	FACS	no	cells	5902	5940	FALSE	fetal	14w	14	w	-26	fetal	M	FCAImmP7292946	CellRanger	ArrayExpress	E-MTAB-8581
F38_TH_45N_1	FCAImmP7528284	2.7.4a	F38	3GEX	10x 3' v2.0	3GEX	Park2020	Park2020	CD45N	FACS	no	cells	1686	1695	FALSE	fetal	13w	13	w	-27	fetal	M			ArrayExpress	E-MTAB-8581
F38_TH_45N_2	FCAImmP7528285	2.7.4a	F38	3GEX	10x 3' v2.0	3GEX	Park2020	Park2020	CD45N	FACS	no	cells	1979	1989	FALSE	fetal	13w	13	w	-27	fetal	M			ArrayExpress	E-MTAB-8581
F38_TH_45P	FCAImmP7528283	2.7.4a	F38	3GEX	10x 3' v2.0	3GEX	Park2020	Park2020	CD45P	FACS	no	cells	3436	3753	FALSE	fetal	13w	13	w	-27	fetal	M			ArrayExpress	E-MTAB-8581
F38_TH_45P_5GEX	FCAImmP7528294	2.7.4a	F38	5GEX	10x 5' v1.0	5GEX	Park2020	Park2020	CD45P	FACS	no	cells	3512	3565	FALSE	fetal	13w	13	w	-27	fetal	M	FCAImmP7607591	CellRanger	ArrayExpress	E-MTAB-8581
F41_TH_45N	FCAImmP7555852	2.7.4a	F41	3GEX	10x 3' v2.0	3GEX	Park2020	Park2020	CD45N	FACS	no	cells	4197	4421	FALSE	fetal	16w	16	w	-24	fetal	F			ArrayExpress	E-MTAB-8581
F41_TH_45N_5GEX	FCAImmP7555861	2.7.4a	F41	5GEX	10x 5' v1.0	5GEX	Park2020	Park2020	CD45N	FACS	no	cells	2527	2554	FALSE	fetal	16w	16	w	-24	fetal	F	FCAImmP7607600	CellRanger	ArrayExpress	E-MTAB-8581
F41_TH_45P	FCAImmP7555851	2.7.4a	F41	3GEX	10x 3' v2.0	3GEX	Park2020	Park2020	CD45P	FACS	no	cells	5024	5364	FALSE	fetal	16w	16	w	-24	fetal	F			ArrayExpress	E-MTAB-8581
F41_TH_45P_5GEX	FCAImmP7555860	2.7.4a	F41	5GEX	10x 5' v1.0	5GEX	Park2020	Park2020	CD45P	FACS	no	cells	2095	2149	FALSE	fetal	16w	16	w	-24	fetal	F	FCAImmP7607599	CellRanger	ArrayExpress	E-MTAB-8581
F45_TH_45N	FCAImmP7579219	2.7.4a	F45	3GEX	10x 3' v2.0	3GEX	Park2020	Park2020	CD45N	FACS	no	cells	9682	10037	FALSE	fetal	12w	12	w	-28	fetal	F			ArrayExpress	E-MTAB-8581
F45_TH_45N_5GEX	FCAImmP7579231	2.7.4a	F45	5GEX	10x 5' v1.0	5GEX	Park2020	Park2020	CD45N	FACS	no	cells	7529	7548	FALSE	fetal	12w	12	w	-28	fetal	F	FCAImmP7607609	CellRanger	ArrayExpress	E-MTAB-8581
F45_TH_45P	FCAImmP7579218	2.7.4a	F45	3GEX	10x 3' v2.0	3GEX	Park2020	Park2020	CD45P	FACS	no	cells	3631	4213	FALSE	fetal	12w	12	w	-28	fetal	F			ArrayExpress	E-MTAB-8581
F45_TH_45P_5GEX	FCAImmP7579230	2.7.4a	F45	5GEX	10x 5' v1.0	5GEX	Park2020	Park2020	CD45P	FACS	no	cells	2686	2699	FALSE	fetal	12w	12	w	-28	fetal	F	FCAImmP7607608	CellRanger	ArrayExpress	E-MTAB-8581
F64_TH_TOT_5GEX_1	FCAImmP7851890	2.7.4a	F64	5GEX	10x 5' v1.0	5GEX	Park2020	Park2020	TOT	None	no	cells	6021	6143	FALSE	fetal	11w	11	w	-29	fetal	M	FCAImmP7851882	CellRanger	ArrayExpress	E-MTAB-8581
F64_TH_TOT_5GEX_2	FCAImmP7851891	2.7.4a	F64	5GEX	10x 5' v1.0	5GEX	Park2020	Park2020	TOT	None	no	cells	6262	6443	FALSE	fetal	11w	11	w	-29	fetal	M	FCAImmP7851883	CellRanger	ArrayExpress	E-MTAB-8581
F67_TH_CD137_5GEX	FCAImmP7851896	2.7.4a	F67	5GEX	10x 5' v1.0	5GEX	Park2020	Park2020	CD137	FACS	no	cells	3981	4086	FALSE	fetal	12w	12	w	-28	fetal	F	FCAImmP7851888	CellRanger	ArrayExpress	E-MTAB-8581
F67_TH_TOT_5GEX_1	FCAImmP7851892	2.7.4a	F67	5GEX	10x 5' v1.0	5GEX	Park2020	Park2020	TOT	None	no	cells	5058	5216	FALSE	fetal	12w	12	w	-28	fetal	F	FCAImmP7851884	CellRanger	ArrayExpress	E-MTAB-8581
F67_TH_TOT_5GEX_2	FCAImmP7851893	2.7.4a	F67	5GEX	10x 5' v1.0	5GEX	Park2020	Park2020	TOT	None	no	cells	4658	4797	FALSE	fetal	12w	12	w	-28	fetal	F	FCAImmP7851885	CellRanger	ArrayExpress	E-MTAB-8581
F67_TH_TOT_5GEX_3	FCAImmP7851894	2.7.4a	F67	5GEX	10x 5' v1.0	5GEX	Park2020	Park2020	TOT	None	no	cells	4986	5113	FALSE	fetal	12w	12	w	-28	fetal	F	FCAImmP7851886	CellRanger	ArrayExpress	E-MTAB-8581
F67_TH_TOT_5GEX_4	FCAImmP7851895	2.7.4a	F67	5GEX	10x 5' v1.0	5GEX	Park2020	Park2020	TOT	None	no	cells	4866	5143	FALSE	fetal	12w	12	w	-28	fetal	F	FCAImmP7851887	CellRanger	ArrayExpress	E-MTAB-8581
F83_TH_EPCAM_5GEX	F83_TH_EPCAM	2.7.4a	F83	5GEX	10x 5' v1.0	5GEX	Park2020	Park2020	EPCAM	MACS	no	cells	4572	4610	FALSE	fetal	17w	17	w	-23	fetal	F			ArrayExpress	E-MTAB-8581
GEX1	sample1	2.7.4a	TSC-CT8	5GEX	10x 5' v2.0	5' GEX v3.1	HTSA_Ghent	HTSA	CD3N	FACS	yes	cells	19165		TRUE	paed(early)	2m	2	m	2	infant	F	TCR1	CellRanger	GEO	GSE271304	TT-CITE-1
GEX10	sample10	2.7.4a	TSC-CT12	5GEX	10x 5' v2.0	5' GEX v3.1	HTSA_Ghent	HTSA	CD3P	FACS	yes	cells	18698		TRUE	paed(early)	5m	5	m	5	infant	F	TCR10	CellRanger	GEO	GSE271304	TT-CITE-10
GEX11	sample11	2.7.4a	TSC-CT10	5GEX	10x 5' v2.0	5' GEX v3.1	HTSA_Ghent	HTSA	CD3N	FACS	yes	cells	20396		TRUE	paed(early)	3m	3	m	3	infant	M	TCR11	CellRanger	GEO	GSE271304	TT-CITE-11
GEX12	sample12	2.7.4a	TSC-CT10	5GEX	10x 5' v2.0	5' GEX v3.1	HTSA_Ghent	HTSA	CD3P	FACS	yes	cells	18375		TRUE	paed(early)	3m	3	m	3	infant	M	TCR12	CellRanger	GEO	GSE271304	TT-CITE-12
GEX2	sample2	2.7.4a	TSC-CT8	5GEX	10x 5' v2.0	5' GEX v3.1	HTSA_Ghent	HTSA	CD3P	FACS	yes	cells	17914		TRUE	paed(early)	2m	2	m	2	infant	F	TCR2	CellRanger	GEO	GSE271304	TT-CITE-2
GEX3	sample3	2.7.4a	TSC-CT9	5GEX	10x 5' v2.0	5' GEX v3.1	HTSA_Ghent	HTSA	CD3N	FACS	yes	cells	18478		TRUE	paed(early)	2m	2	m	2	infant	M	TCR3	CellRanger	GEO	GSE271304	TT-CITE-3
GEX4	sample4	2.7.4a	TSC-CT9	5GEX	10x 5' v2.0	5' GEX v3.1	HTSA_Ghent	HTSA	CD3P	FACS	yes	cells	21812		TRUE	paed(early)	2m	2	m	2	infant	M	TCR4	CellRanger	GEO	GSE271304	TT-CITE-4
GEX5	sample5	2.7.4a	TSC-CT13	5GEX	10x 5' v2.0	5' GEX v3.1	HTSA_Ghent	HTSA	CD3N	FACS	yes	cells	15952		TRUE	paed(early)	3m	3	m	3	infant	M	TCR5	CellRanger	GEO	GSE271304	TT-CITE-5
GEX6	sample6	2.7.4a	TSC-CT13	5GEX	10x 5' v2.0	5' GEX v3.1	HTSA_Ghent	HTSA	CD3P	FACS	yes	cells	20056		TRUE	paed(early)	3m	3	m	3	infant	M	TCR6	CellRanger	GEO	GSE271304	TT-CITE-6
GEX8	sample8	2.7.4a	TSC-CT10	5GEX	10x 5' v2.0	5' GEX v3.1	HTSA_Ghent	HTSA	CD3P	FACS	yes	cells	11218		TRUE	paed(early)	3m	3	m	3	infant	M	TCR8	CellRanger	GEO	GSE271304	TT-CITE-8
GEX9	sample9	2.7.4a	TSC-CT12	5GEX	10x 5' v2.0	5' GEX v3.1	HTSA_Ghent	HTSA	CD3N	FACS	yes	cells	28229		TRUE	paed(early)	5m	5	m	5	infant	F	TCR9	CellRanger	GEO	GSE271304	TT-CITE-9
GSM4466780	baut1	2.7.4a	baut_fet1	3GEX	10x 3' v2.0	10x 3' v2 or v3	Bautista2021	Bautista2021	CD45N	MACS	no	cells	33117	35476	FALSE	fetal	17w	17	w	-23	fetal				GEO	GSE147520
GSM4466781	baut2	2.7.4a	baut_fet2	3GEX	10x 3' v2.0	10x 3' v2 or v3	Bautista2021	Bautista2021	CD45N	MACS	no	cells	18281	19031	FALSE	fetal	21w	21	w	-19	fetal				GEO	GSE147520
GSM4466782	baut3	2.7.4a	baut_fet2	3GEX	10x 3' v2.0	10x 3' v2 or v3	Bautista2021	Bautista2021	CD45N	MACS	no	cells	19176	20072	FALSE	fetal	21w	21	w	-19	fetal				GEO	GSE147520
GSM4466783	baut4	2.7.4a	baut_paed1	3GEX	10x 3' v2.0	10x 3' v2 or v3	Bautista2021	Bautista2021	CD45N	MACS	no	cells	1180	1259	FALSE	paed(early)	6d	6	d	1	infant				GEO	GSE147520
GSM4466784	baut5	2.7.4a	baut_paed2	3GEX	10x 3' v2.0	10x 3' v2 or v3	Bautista2021	Bautista2021	CD45N	MACS	no	cells	851	898	FALSE	paed(early)	10m	10	m	10	infant				GEO	GSE147520
GSM4466785	baut6	2.7.4a	baut_paed2	3GEX	10x 3' v2.0	10x 3' v2 or v3	Bautista2021	Bautista2021	CD45N	MACS	no	cells	8838	9232	FALSE	paed(early)	10m	10	m	10	infant				GEO	GSE147520
GSM4838951	camp1	2.7.4a	camp1	3GEX	10x 3' v3.0	3GEX	Campinoti2020	Campinoti2020	CD205+CD49F+	FACS	no	cells	2026	2105	FALSE	paed(early)	6m	6	m	6	infant	F			GEO	GSE147520
GSM4838952	camp1	2.7.4a	camp1	3GEX	10x 3' v3.0	3GEX	Campinoti2020	Campinoti2020	CD205+CD49F-	FACS	no	cells	4416	4627	FALSE	paed(early)	6m	6	m	6	infant	F			GEO	GSE147520
GSM4838953	camp1	2.7.4a	camp1	3GEX	10x 3' v3.0	3GEX	Campinoti2020	Campinoti2020	EpCAM+CD49F+	FACS	no	cells	1905	1928	FALSE	paed(early)	6m	6	m	6	infant	F			GEO	GSE147520
GSM4838954	camp1	2.7.4a	camp1	3GEX	10x 3' v3.0	3GEX	Campinoti2020	Campinoti2020	EpCAM+CD49F-	FACS	no	cells	4137	4194	FALSE	paed(early)	6m	6	m	6	infant	F			GEO	GSE147520
T03_TH_TOT_5GEX_1	T03_TH_TOT_5GEX_1_S1	2.7.4a	T03	5GEX	10x 5' v1.0	5GEX	Park2020	Park2020	TOT	None	no	cells	6269	7897	FALSE	paed(early)	10m	10	m	10	infant	F	T03_TH_TOT_5GEX_1_vdj	CellRanger	ArrayExpress	E-MTAB-8581
T03_TH_TOT_5GEX_2	T03_TH_TOT_5GEX_2_S2	2.7.4a	T03	5GEX	10x 5' v1.0	5GEX	Park2020	Park2020	TOT	None	no	cells	8187	8890	FALSE	paed(early)	10m	10	m	10	infant	F	T03_TH_TOT_5GEX_2	CellRanger	ArrayExpress	E-MTAB-8581
T06_TH_TOT_5GEX_1	T06_TH_TOT_5GEX_1_S9	2.7.4a	T06	5GEX	10x 5' v1.0	5GEX	Park2020	Park2020	TOT	None	no	cells	18186	19919	FALSE	paed(early)	30m	30	m	30	paediatric	M	T06_TH_TOT_5GEX_1	CellRanger	ArrayExpress	E-MTAB-8581
T06_TH_TOT_5GEX_2	T06_TH_TOT_5GEX_2_S10	2.7.4a	T06	5GEX	10x 5' v1.0	5GEX	Park2020	Park2020	TOT	None	no	cells	15133	16165	FALSE	paed(early)	30m	30	m	30	paediatric	M	T06_TH_TOT_5GEX_2	CellRanger	ArrayExpress	E-MTAB-8581
T06_TH_TOT_5GEX_3	T06_TH_TOT_5GEX_3_S11	2.7.4a	T06	5GEX	10x 5' v1.0	5GEX	Park2020	Park2020	TOT	None	no	cells	18576	19131	FALSE	paed(early)	30m	30	m	30	paediatric	M	T06_TH_TOT_5GEX_3	CellRanger	ArrayExpress	E-MTAB-8581
T06_TH_TOT_5GEX_4	T06_TH_TOT_5GEX_4_S12	2.7.4a	T06	5GEX	10x 5' v1.0	5GEX	Park2020	Park2020	TOT	None	no	cells	17107	18516	FALSE	paed(early)	30m	30	m	30	paediatric	M	T06_TH_TOT_5GEX_4	CellRanger	ArrayExpress	E-MTAB-8581
T07_TH_EPCAM_5GEX	T07_TH_EPCAM_S3	2.7.4a	T07	5GEX	10x 5' v1.0	5GEX	Park2020	Park2020	EPCAM	MACS	no	cells	4336	4427	FALSE	paed(early)	3m	3	m	3	infant	M			ArrayExpress	E-MTAB-8581
T07_TH_TOT_5GEX_1	T07_TH_TOT_1_S1	2.7.4a	T07	5GEX	10x 5' v1.0	5GEX	Park2020	Park2020	TOT	None	no	cells	8687	9029	FALSE	paed(early)	3m	3	m	3	infant	M			ArrayExpress	E-MTAB-8581
T07_TH_TOT_5GEX_2	T07_TH_TOT_2_S2	2.7.4a	T07	5GEX	10x 5' v1.0	5GEX	Park2020	Park2020	TOT	None	no	cells	7663	8155	FALSE	paed(early)	3m	3	m	3	infant	M			ArrayExpress	E-MTAB-8581
TA12571164	U40-THY-0-SC-F-1	2.7.4a	U40	5GEX	10x 5' v2.0	5'v2	HTSA_Sanger	HTSA	CD45N	FACS	yes	cells	11033	11315	FALSE	paed(early)	7d	7	d	1	infant	F			EGA	EGAD00001015384
TA12571165	U40-THY-0-SC-F-2	2.7.4a	U40	5GEX	10x 5' v2.0	5'v2	HTSA_Sanger	HTSA	EPCAM+andCD205+	FACS	yes	cells	13532	13690	FALSE	paed(early)	7d	7	d	1	infant	F			EGA	EGAD00001015384
TA13072427	U48-THY-0-SC-1_5GEX	2.7.4a	U48	5GEX	10x 5' v2.0	5'v2	HTSA_Sanger	HTSA	TOT	None	yes	cells	19390		FALSE	paed(early)	6m	6	m	6	infant	m	TA13072430		EGA	EGAD00001015384
TA13072428	U48-THY-0-SC-EPCP-1_5GEX	2.7.4a	U48	5GEX	10x 5' v2.0	5'v2	HTSA_Sanger	HTSA	EPCAM	MACS	yes	cells	20725		FALSE	paed(early)	6m	6	m	6	infant	m	TA13072431		EGA	EGAD00001015384
TA13072429	U48-THY-0-SC-EPCP-2_5GEX	2.7.4a	U48	5GEX	10x 5' v2.0	5'v2	HTSA_Sanger	HTSA	EPCAM	MACS	yes	cells	21197		FALSE	paed(early)	6m	6	m	6	infant	m	TA13072432		EGA	EGAD00001015384
TA9260012	TA9260012	2.7.4a	U09	5GEX	10x 5' v1.0	5'v1	HTSA_Sanger	HTSA	TOT	None	yes	cells	7878	8333	FALSE	paed(early)	6m	6	m	6	infant	F	TA9260022	CellRanger	EGA	EGAD00001015384
TA9260013	TA9260013	2.7.4a	U09	5GEX	10x 5' v1.0	5'v1	HTSA_Sanger	HTSA	EPCAM	MACS	yes	cells	7288	8162	FALSE	paed(early)	6m	6	m	6	infant	F			EGA	EGAD00001015384
TA9260014	TA9260014	2.7.4a	Z11	5GEX	10x 5' v1.0	5'v1	HTSA_Sanger	HTSA	TOT	None	yes	cells	3220	4413	FALSE	paed(early)	2.5y	2.5	y	30	paediatric	F	TA9260023	CellRanger	ENA	PRJEB77091
TA9260015	TA9260015	2.7.4a	Z11	5GEX	10x 5' v1.0	5'v1	HTSA_Sanger	HTSA	CD3N	MACS	yes	cells	2479	3298	FALSE	paed(early)	2.5y	2.5	y	30	paediatric	F			ENA	PRJEB77091
TA9260016	TA9260016	2.7.4a	Z11	5GEX	10x 5' v1.0	5'v1	HTSA_Sanger	HTSA	CD45N	FACS	yes	cells	2902	3461	FALSE	paed(early)	2.5y	2.5	y	30	paediatric	F			ENA	PRJEB77091
TA9260017	TA9260017	2.7.4a	Z11	5GEX	10x 5' v1.0	5'v1	HTSA_Sanger	HTSA	EPCAM	MACS	yes	cells	182	191	FALSE	paed(early)	2.5y	2.5	y	30	paediatric	F			ENA	PRJEB77091
TTA10	TTA10	2.7.4a	P1	3GEX	10x 3' v2.0	3GEX	Park2020	Park2020	CD3P	FACS	no	cells	11734	12218	FALSE	paed(early)	15m	15	m	15	paediatric	M			GEO	GSE206710
TTA13	TTA13	2.7.4a	P3	3GEX	10x 3' v2.0	3GEX	Park2020	Park2020	CD3N	FACS	no	cells	19365	24390	FALSE	paed(early)	6m	6	m	6	infant	M			GEO	GSE206710
TTA14	TTA14	2.7.4a	P3	3GEX	10x 3' v2.0	3GEX	Park2020	Park2020	CD3P	FACS	no	cells	18675	19176	FALSE	paed(early)	6m	6	m	6	infant	M			GEO	GSE206710
TTA7	TTA7	2.7.4a	P1	3GEX	10x 3' v2.0	3GEX	Park2020	Park2020	CD3N	FACS	no	cells	5473	5883	FALSE	paed(early)	15m	15	m	15	paediatric	M			GEO	GSE206710
TTA8	TTA8	2.7.4a	P1	3GEX	10x 3' v2.0	3GEX	Park2020	Park2020	CD3N	FACS	no	cells	5305	5705	FALSE	paed(early)	15m	15	m	15	paediatric	M			GEO	GSE206710
TTA9	TTA9	2.7.4a	P1	3GEX	10x 3' v2.0	3GEX	Park2020	Park2020	CD3P	FACS	no	cells	11378	11828	FALSE	paed(early)	15m	15	m	15	paediatric	M			GEO	GSE206710
