# Supplementary material for: A spatial human thymus cell atlas mapped to a continuous tissue axis
Source: Nature. 2024 Nov 20;635(8039):708–18. doi: 10.1038/s41586-024-07944-6 (PMC11578893; doi:10.1038/s41586-024-07944-6)
Supplement: Supplementary file 4 — Supplementary Tables 1–12. [file 41586_2024_7944_MOESM4_ESM.zip › 2023-09-16541B-s4/2023-09-16541B-02_Supplementary_Table_spatial_datasets_meta.xlsx]

## Sheet: Visium
Sample	Sample_hr	SampleID	Sequencer	SlideID	Position	Image_name	Image_jpg	section_thickness (um)	permebialisation(min)	RIN/DV200	Visium_type	DonorID	Donor_type	Age_group	Age(misc)	Age(numeric)	Source	Study name	Study ID	Deposited before	Sex	Batch	Spaceranger	old_sample_name
Z1-THY--FO-2-S23-A1	Z1_FO2_01	TA11486161	illumina NovaSeq 6000 Paired end	V11J11-100	A1	V11J11-100__Z1_FO2_01__A1.ndpi	V11J11-100_Z1-THY-FO2_A1_TA11486161.jpg	7	20-30	8.8	OCT	Z1	healthy	pead(early)	1.6yrs	18	Newcastle	HTSA		no	F	5	1.3.0	V11J11-100_Z1-THY-FO2_A1_TA11486161
Z4-THY--FO-3-S20-B1	Z4_FO3_03	TA11486162	illumina NovaSeq 6000 Paired end	V11J11-100	B1	V11J11-100__Z4_FO3_03__B1.ndpi	V11J11-100_Z4-THY-FO3_B1_TA11486162.jpg	7	20-30	7.4	OCT	Z4	healthy	pead(early)	3mo	3	Newcastle	HTSA		no	F	5	1.3.0	V11J11-100_Z4-THY-FO3_B1_TA11486162
Z6-THY--FO-3-S20-C1	Z6_FO3_03	TA11486163	illumina NovaSeq 6000 Paired end	V11J11-100	C1	V11J11-100__Z6_FO3_03__C1.ndpi	V11J11-100_Z6-THY-FO3_C1_TA11486163.jpg	7	20-30	7	OCT	Z6	healthy	pead(early)	2.5yrs	30	Newcastle	HTSA		no	M	5	1.3.0	V11J11-100_Z6-THY-FO3_C1_TA11486163
Z2-THY--FO-3-S18-D1	Z2_FO3_01	TA11486164	illumina NovaSeq 6000 Paired end	V11J11-100	D1	V11J11-100__Z2_FO3_01__D1.ndpi	V11J11-100_Z2-THY-FO3_D1_TA11486164.jpg	7	20-30	9	OCT	Z2	healthy	pead(early)	1.2yrs	14	Newcastle	HTSA		no	F	5	1.3.0	V11J11-100_Z2-THY-FO3_D1_TA11486164
Z2-THY--FO-3-S10-D1	Z2_FO3_03	TA11556492	illumina NovaSeq 6000 Paired end	V11J11-102	D1	V11J11-102__Z2_FO3_03__D1.ndpi	V11J11-102_Z2-THY-FO3_D1_TA11556492.jpg	7	20-30	9	OCT	Z2	healthy	pead(early)	1.2yrs	14	Newcastle	HTSA		no	F	5	1.3.0	V11J11-102_Z2-THY-FO3_D1_TA11556492
Z4-THY--FO-3-S5-A1	Z4_FO3_01	TA11556493	illumina NovaSeq 6000 Paired end	V11J11-099	A1	V11J11-099__Z4_FO3_01__A1.ndpi	V11J11-099_Z4-THY-FO3_A1_TA11556493.jpg	7	20-30	7.4	OCT	Z4	healthy	pead(early)	3mo	3	Newcastle	HTSA		no	F	5	1.3.0	V11J11-099_Z4-THY-FO3_A1_TA11556493
Z4-THY--FO-3-S13-B1	Z4_FO3_02	TA11556494	illumina NovaSeq 6000 Paired end	V11J11-099	B1	V11J11-099__Z4_FO3_02__B1.ndpi	V11J11-099_Z4-THY-FO3_B1_TA11556494.jpg	7	20-30	7.4	OCT	Z4	healthy	pead(early)	3mo	3	Newcastle	HTSA		no	F	5	1.3.0	V11J11-099_Z4-THY-FO3_B1_TA11556494
Z6-THY--FO-3-S11-C1	Z6_FO3_01	TA11556495	illumina NovaSeq 6000 Paired end	V11J11-099	C1	V11J11-099__Z6_FO3_01__C1.ndpi	V11J11-099_Z6-THY-FO3_C1_TA11556495.jpg	7	20-30	7	OCT	Z6	healthy	pead(early)	2.5yrs	30	Newcastle	HTSA		no	M	5	1.3.0	V11J11-099_Z6-THY-FO3_C1_TA11556495
Z6-THY--FO-3-S5-D1	Z6_FO3_02	TA11556496	illumina NovaSeq 6000 Paired end	V11J11-099	D1	V11J11-099__Z6_FO3_02__D1.ndpi	V11J11-099_Z6-THY-FO3_D1_TA11556496.jpg	7	20-30	7	OCT	Z6	healthy	pead(early)	2.5yrs	30	Newcastle	HTSA		no	M	5	1.3.0	V11J11-099_Z6-THY-FO3_D1_TA11556496
F136_LP4_3THY	F136_FO1_01	WSSS_F_IMMsp10864183	illumina NovaSeq 6000 Paired end	V10U29-030	C1	V10U29-030__F136_FO1_01__C1.tiff	F136_LP4_3THY_fixed_spots.jpg	15	24		OCT	F136	healthy	fetal	18pcw	-22	HDBR	Panfetal_immune	Suo et al 2022	yes	unknown	4	1.3.0	V10U29-030_F136_LP4_3THY_C1_sp10864183
F130_THY_1_A1	F130_FO1_01	WSSS_F_IMMsp11604685	illumina NovaSeq 6000 Paired end	V10U24-023	A1	V10U24-023__F130_FO1_01__A1.ndpi	V10U24-023__F130_FO1_01__A1.jpg	15	24		OCT	F130	healthy	fetal	12pcw	-28	HDBR	HTSA		no	unknown	4	1.3.0	V10U24-023_F130_THY_1_A1_sp11604685
F130_THY_1_B1	F130_FO1_02	WSSS_F_IMMsp11604686	illumina NovaSeq 6000 Paired end	V10U24-023	B1	V10U24-023__F130_FO1_02__B1.ndpi	V10U24-023__F130_FO1_02__B1.jpg	15	24		OCT	F130	healthy	fetal	12pcw	-28	HDBR	HTSA		no	unknown	4	1.3.0	V10U24-023_F130_THY_1_B1_sp11604686
F114_THY_1_C1	F114_FO1_01	WSSS_F_IMMsp11604687	illumina NovaSeq 6000 Paired end	V10U24-023	C1	V10U24-023__F114_FO1_01__C1.ndpi	V10U24-023__F114_FO1_01__C1.jpg	15	24		OCT	F114	healthy	fetal	15pcw	-25	HDBR	HTSA		no	unknown	4	1.3.0	V10U24-023_F114_THY_1_C1_sp11604687
F114_THY_1_D1	F114_FO1_02	WSSS_F_IMMsp11604688	illumina NovaSeq 6000 Paired end	V10U24-023	D1	V10U24-023__F114_FO1_02__D1.ndpi	V10U24-023__F114_FO1_02__D1.jpg	15	24		OCT	F114	healthy	fetal	15pcw	-25	HDBR	HTSA		no	unknown	4	1.3.0	V10U24-023_F114_THY_1_D1_sp11604688
F113_THY_1_A1	F113_FO1_01	WSSS_F_IMMsp11604689	illumina NovaSeq 6000 Paired end	V11M15-308	A1	V11M15-308__F113_FO1_01__A1.ndpi	V11M15-308__F113_FO1_01__A1.jpg	15	24		OCT	F113	healthy	fetal	12pcw	-28	HDBR	HTSA		no	unknown	4	1.3.0	V11M15-308_F113_THY_1_A1_sp11604689
F113_THY_1_B1	F113_FO1_02	WSSS_F_IMMsp11604690	illumina NovaSeq 6000 Paired end	V11M15-308	B1	V11M15-308__F113_FO1_02__B1.ndpi	V11M15-308__F113_FO1_02__B1.jpg	15	24		OCT	F113	healthy	fetal	12pcw	-28	HDBR	HTSA		no	unknown	4	1.3.0	V11M15-308_F113_THY_1_B1_sp11604690
F133_THY_1_A1	F133_FO1_01	WSSS_F_IMMsp11765867	illumina NovaSeq 6000 Paired end	V11M15-307	A1	V11M15-307__F133_FO1_01__A1.ndpi	V11M15-307__F133_FO1_01__A1.jpg	15	24		OCT	F133	healthy	fetal	17pcw	-23	HDBR	HTSA		no	unknown	4	1.3.0	V11M15-307_F133_THY_1_A1_sp11765867
F133_THY_1_B1	F133_FO1_02	WSSS_F_IMMsp11765868	illumina NovaSeq 6000 Paired end	V11M15-307	B1	V11M15-307__F133_FO1_02__B1.ndpi	V11M15-307__F133_FO1_02__B1.jpg	15	24		OCT	F133	healthy	fetal	17pcw	-23	HDBR	HTSA		no	unknown	4	1.3.0	V11M15-307_F133_THY_1_B1_sp11765868
F135_THY_1_D1	F135_FO1_02	WSSS_F_IMMsp11765870	illumina NovaSeq 6000 Paired end	V11M15-307	D1	V11M15-307__F135_FO1_02__D1.ndpi	V11M15-307__F135_FO1_02__D1.jpg	15	24		OCT	F135	healthy	fetal	16pcw	-24	HDBR	HTSA		no	unknown	4	1.3.0	V11M15-307_F135_THY_1_D1_sp11765870
F121_LP1_3THY	F121_FO1_01	WSSS_F_IMMsp9838711	illumina NovaSeq 6000 Paired end	V10U29-031	B1	V10U29-031__F121_FO1_01__B1.tiff	F121_LP1_3THY.jpg	15	24		OCT	F121	healthy	fetal	16pcw	-24	HDBR	Panfetal_immune	Suo et al 2022	yes	unknown	4	1.3.0	V10U29-031_F121_LP1_3THY_B1_sp9838711
F121_LP2_3THY	F121_FO1_02	WSSS_F_IMMsp9838716	illumina NovaSeq 6000 Paired end	V10U29-029	B1	V10U29-029__F121_FO1_02__B1.tiff	F121_LP2_3THY.jpg	15	24		OCT	F121	healthy	fetal	16pcw	-24	HDBR	Panfetal_immune	Suo et al 2022	yes	unknown	4	1.3.0	V10U29-029_F121_LP2_3THY_B1_sp9838716
U09_THY_FO-1a_S23_A1	U09_FO1a_01	WSSS_THYst9142086	illumina NovaSeq 6000 Paired end	V19S16-069	A1	V19S16-069__U09_FO1a_01__A1.ndpi	V19S16-069__U09_FO1a_01__A1.jpg	10	50	8.9	OCT	U09	healthy	pead(early)	6mo	6	GOSH	HTSA		no	F	0	1.2.2	S000001583_U09FO1a_A1_st9142086
U09_THY_FO_1a_S24_B1	U09_FO1a_02	WSSS_THYst9142087	illumina NovaSeq 6000 Paired end	V19S16-069	B1	V19S16-069__U09_FO1a_02__B1.ndpi	V19S16-069__U09_FO1a_02__B1.jpg	10	50	8.9	OCT	U09	healthy	pead(early)	6mo	6	GOSH	HTSA		no	F	0	1.2.2	S000001583_U09FO1a_B1_st9142087
U11_THY_FO_2_S6_C1	U11_FO2_01	WSSS_THYst9142088	illumina NovaSeq 6000 Paired end	V19S16-069	C1	V19S16-069__U11_FO2_01__C1.ndpi	V19S16-069__U11_FO2_01__C1.jpg	10	50	10	OCT	U11	healthy	pead(early)	5mo	5	GOSH	HTSA		no	M	0	1.2.2	S000001583_U11FO2_C1_st9142088
U11_THY_FO_2_S11_D1	U11_FO2_02	WSSS_THYst9142089	illumina NovaSeq 6000 Paired end	V19S16-069	D1	V19S16-069__U11_FO2_02__D1.ndpi	V19S16-069__U11_FO2_02__D1.jpg	10	50	10	OCT	U11	healthy	pead(early)	5mo	5	GOSH	HTSA		no	M	0	1.2.2	S000001583_U11FO2_D1_st9142089
THY_V19D02_039_A1	U11_FO2_03	WSSS_THYst9518030	illumina NovaSeq 6000 Paired end	V19D02-039	A1	V19D02-039__U11_FO2_03__A1.ndpi	V19D02-039__U11_FO2_03__A1.jpg	10	50	10	OCT	U11	healthy	pead(early)	5mo	5	GOSH	HTSA		no	M	2	1.2.2	V19D02-039_U11FO2_A1_st9518030
THY_V19D02_039_C1	U09_FO1a_03	WSSS_THYst9518032	illumina NovaSeq 6000 Paired end	V19D02-039	C1	V19D02-039__U09_FO1a_03__C1.ndpi	V19D02-039__U09_FO1a_03__C1.jpg	10	50	8.9	OCT	U09	healthy	pead(early)	6mo	6	GOSH	HTSA		no	F	2	1.2.2	V19D02-039_U09-THY-FO1a_C1_st9518032
THY_V19D02_039_D1	U09_FO1a_04	WSSS_THYst9518033	illumina NovaSeq 6000 Paired end	V19D02-039	D1	V19D02-039__U09_FO1a_04__D1.ndpi	V19D02-039__U09_FO1a_04__D1.jpg	10	50	8.9	OCT	U09	healthy	pead(early)	6mo	6	GOSH	HTSA		no	F	2	1.2.2	V19D02-039_U09-THY-FO1a_D1_st9518033

## Sheet: IBEX_simple
new_ID	Sample	SangerID	Age	Age_Numeric	Sex	Cardiac Defect
IBEX_00	NIHTHY045	Sample_05	1m	1	M	Unknown
IBEX_01	NIHTHY083	Sample_06	1y	12	M	Ventricular septal defect
IBEX_02	NIHTHY081	Sample_07	7d	0.2	M	Tetralogy of Fallot and pulmonary atresia
IBEX_03	NIHTHY084	Sample_08	3m	3	M	Tetralogy of Fallot
IBEX_04	NIHTHY096	Sample_09	4m	4	M	Coarctation of the aorta and anolmalous left coronary artery arising from the pulmonary artery
IBEX_05	NIHTHY0101	Sample_10	11m	11	F	Double outlet right ventricle, ventricular septal defect, and atrial septal defect
IBEX_06	NIHTHY108	Sample_11	3m	3	F	Complete atrioventricular canal defect
IBEX_07	NIHTHY109	Sample_12	3m	3	F	Tetralogy of Fallot and Alagille syndrome
IBEX_08	NIHTHY055	Sample_13	2m	2	f	Total anomalous pulmonary venous return

## Sheet: RNAScope
Sample	ImageID_omero	SampleID	section_thickness (um)	DonorID	Donor_type	Age_group	Age(misc)	Age(numeric)	panel
VK_THY_1604_F140-THY_CAMP_Nucleus_AIRE_LY75_EPCAM_Meas1_A01_F1T0_none.ome.tif	48761	F140-THY	7	F140	human	fetal	w13	-27	TEC1
VK_THY_1608_F140-THY_DLK2_Nucleus_IGFBP6_LY75_EPCAM_Meas1_A01_F1T0_none.ome.tif	48763	F140-THY	7	F140	human	fetal	w13	-27	mcTEC
VK_THY_1606_F144-THY_CAMP_Nucleus_AIRE_LY75_EPCAM_Meas2_A01_F1T0_none.ome.tif	48759	F144-THY	7	F144	human	fetal	w17	-23	TEC1
VK_THY_1610_F144-THY_DLK2_Nucleus_IGFBP6_LY75_EPCAM_Meas1_A01_F1T0_none.ome.tif	48758	F144-THY	7	F144	human	fetal	w17	-23	mcTEC
VK_THY_1607_F145-THY_CAMP_Nucleus_AIRE_LY75_EPCAM_Meas1_A01_F1T0_none.ome.tif	48756	F145-THY	7	F145	human	fetal	w15	-25	TEC1
VK_THY_1611_F145-THY_DLK2_Nucleus_IGFBP6_LY75_EPCAM_Meas1_A01_F1T0_none.ome.tif	48760	F145-THY	7	F145	human	fetal	w15	-25	mcTEC
VK_THY_1605_F156-THY_CAMP_Nucleus_AIRE_LY75_EPCAM_Meas1_A01_F2T0_none.ome.tif	48762	F156-THY	7	F156	human	fetal	w12	-28	TEC1
VK_THY_1609_F156-THY_DLK2_Nucleus_IGFBP6_LY75_EPCAM_Meas1_A01_F1T0_none.ome.tif	48755	F156-THY	7	F156	human	fetal	w12	-28	mcTEC

## Sheet: RareCyte
Sample	ImageID_omero	SampleID	section_thickness (um)	DonorID	Donor_type	Age_group	Age(misc)	Age(numeric)	Sex	type
C167_THY_0_FFPE_1_RESCAN_SECTION22_P61_A31_C98a_Sanger16_Orion3@20230317_105500_381560.ome.tiff	45195	C167	3	C167	human	fetal	12w	-28	Unknown	FFPE
C167_THY_0_FFPE_1_SECTION21_P61_A31_C98a_Sanger16_Orion3@20230316_121339_820527.ome.tiff	45198	C167	3	C167	human	fetal	12w	-28	Unknown	FFPE
C167_THY_0_FFPE_1_SECTION_20_P61_A31_C98a_Sanger16_Orion3@20230316_102659_206461.ome.tiff	45196	C167	3	C167	human	fetal	12w	-28	Unknown	FFPE
C167_THY_0_FFPE_1_SECTION_23_P61_A31_C98a_Sanger16_Orion3@20230317_102339_687918.ome.tiff	45197	C167	3	C167	human	fetal	12w	-28	Unknown	FFPE
F76_thy_ffpe_1_s15_764focus_P61_A31_C98a_Sanger16_Orion3@20230123_163951_495638.ome.tiff	43137	F76	3	F76	human	fetal	16w	-24	Unknown	FFPE
F76_THY_FFPE_1_S15_NJ_P61_A31_C98a_Sanger16_Orion3@20230123_120608_859308.ome.tiff	43138	F76	3	F76	human	fetal	16w	-24	Unknown	FFPE
U37_THY_0_FFPE_1_SP_P61_A31_C98a_Sanger16_Orion3@20230124_095306_110599.ome.tiff	43140	U37	3	U37	human	paediatric	8d	0	Male	FFPE
U39_THY_FFPE_3_SP_P61_A31_C98a_Sanger16_Orion3@20230124_172215_371459.ome.tiff	43141	U39	3	U39	human	paediatric	1m	1	Male	FFPE
V42_THY_FFPE_3_Thymus_16plex_020822_P61_A31_C98a_Sanger16_Orion3@20220822_230807_656562.ome.tiff	39298	U47	3	U47	human	paediatric	6m	6	Male	FFPE
