# Supplementary material for: A spatial human thymus cell atlas mapped to a continuous tissue axis
Source: Nature. 2024 Nov 20;635(8039):708–18. doi: 10.1038/s41586-024-07944-6 (PMC11578893; doi:10.1038/s41586-024-07944-6)
Supplement: Supplementary file 4 — Supplementary Tables 1–12. [file 41586_2024_7944_MOESM4_ESM.zip › 2023-09-16541B-s4/2023-09-16541B-05_Supplementary_Table_anova_model_results.xlsx]

## Sheet: 12_Supplementary_Table_anova_mo
Gene	C(Age_group)_PR(>F)	C(manual_bin_cma_v2)_PR(>F)	Interaction_PR(>F)	Cosine Similarity	C(Age_group)_PR(>F)_corrected	C(Age_group)_rejected	C(manual_bin_cma_v2)_PR(>F)_corrected	C(manual_bin_cma_v2)_rejected	Interaction_PR(>F)_corrected	Interaction_rejected
CXCL1	1.04e-10	1.28e-32	8.15e-12	0.888257	6.75e-09	TRUE	8.35e-31	TRUE	5.3e-10	TRUE
IL1RAP	9.52e-10	0.000274937	0.242047	0.654584	6.19e-08	TRUE	0.0178709	TRUE	1	FALSE
CXCL6	1.99e-09	2.65e-20	2.1e-10	0.132149	1.3e-07	TRUE	1.72e-18	TRUE	1.36e-08	TRUE
IL1B	0.492805	2.05e-05	0.800077	0.514427	1	FALSE	0.00133189	TRUE	1	FALSE
TNFSF12	9.19e-09	7.61e-37	3.57e-07	0.713056	5.98e-07	TRUE	4.95e-35	TRUE	2.32e-05	TRUE
IL1RN	5.81e-05	2.46e-25	2.82e-07	0.882113	0.00377624	TRUE	1.6e-23	TRUE	1.84e-05	TRUE
TNFSF9	0.320169	1.15e-19	0.140138	0.385652	1	FALSE	7.46e-18	TRUE	1	FALSE
TNFSF11	1.55e-05	2.02e-16	0.00874405	0.790818	0.00100919	TRUE	1.31e-14	TRUE	0.568363	FALSE
CXCL10	5.46e-12	1.33e-40	0.515408	0.967535	3.55e-10	TRUE	8.67e-39	TRUE	1	FALSE
IL7R	4.62e-11	5.25e-25	0.00409705	0.919793	3e-09	TRUE	3.41e-23	TRUE	0.266308	FALSE
CD70	0.0003853	1.77e-30	0.00405569	0.975623	0.0250445	TRUE	1.15e-28	TRUE	0.26362	FALSE
FLT3LG	7.95e-17	1.36e-27	0.00442698	0.817791	5.17e-15	TRUE	8.81e-26	TRUE	0.287754	FALSE
IL23A	0.0230934	1.03e-11	0.112719	0.876746	1	FALSE	6.72e-10	TRUE	1	FALSE
CCL20	7.37e-06	4.64e-32	0.00014335	0.865707	0.000479309	TRUE	3.02e-30	TRUE	0.00931773	TRUE
CCL1	2.79e-05	9.89e-18	0.000225185	0.239753	0.00181608	TRUE	6.43e-16	TRUE	0.014637	TRUE
IL6ST	4.17e-23	2.97e-16	0.931471	0.921925	2.71e-21	TRUE	1.93e-14	TRUE	1	FALSE
EBI3	1.81e-08	2.59e-52	4.16e-05	0.891817	1.18e-06	TRUE	1.68e-50	TRUE	0.00270482	TRUE
CXCL11	0.0452004	1.39e-21	0.00629886	0.823326	1	FALSE	9.05e-20	TRUE	0.409426	FALSE
CCL21	5.61e-12	7.04e-23	0.236043	0.969297	3.65e-10	TRUE	4.58e-21	TRUE	1	FALSE
IL15	8.94e-11	1.15e-12	0.190713	0.884787	5.81e-09	TRUE	7.45e-11	TRUE	1	FALSE
TNF	0.00033395	7.17e-13	0.451127	0.826081	0.0217067	TRUE	4.66e-11	TRUE	1	FALSE
CXCL16	3.3e-08	1.16e-28	0.0263008	0.793615	2.14e-06	TRUE	7.56e-27	TRUE	1	FALSE
LTA	3.68e-08	9e-44	0.0853281	0.949399	2.39e-06	TRUE	5.85e-42	TRUE	1	FALSE
TNFSF13B	3.12e-10	9.33e-20	0.0739974	0.92524	2.03e-08	TRUE	6.06e-18	TRUE	1	FALSE
CCL19	3.86e-16	1.09e-100	0.940704	0.992847	2.51e-14	TRUE	7.08e-99	TRUE	1	FALSE
IL4R	1.05e-17	4.26e-57	2.46e-10	0.961441	6.86e-16	TRUE	2.77e-55	TRUE	1.6e-08	TRUE
CD40LG	4.59e-06	3.1e-43	0.593576	0.9654	0.000298065	TRUE	2.02e-41	TRUE	1	FALSE
CXCL9	0.321993	3.69e-52	0.678375	0.985977	1	FALSE	2.4e-50	TRUE	1	FALSE
CCL22	8.26e-62	1.18e-70	1.17e-45	0.933569	5.37e-60	TRUE	7.66e-69	TRUE	7.58e-44	TRUE
CCL13	1.51e-06	0.0013006	5.87e-05	-0.260361	9.8e-05	TRUE	0.084539	FALSE	0.00381334	TRUE
CCL3	0.000305492	5.77e-07	0.000481253	0.0577229	0.019857	TRUE	3.75e-05	TRUE	0.0312815	TRUE
CCL28	0.451394	0.129917	0.489662	0.771974	1	FALSE	1	FALSE	1	FALSE
CX3CL1	2.93e-24	9.42e-05	0.00254862	0.115359	1.9e-22	TRUE	0.00612124	TRUE	0.165661	FALSE
CSF1	8.42e-10	6.18e-08	0.025476	0.465743	5.47e-08	TRUE	4.02e-06	TRUE	1	FALSE
CCL4	0.000177844	1.24e-06	0.767672	0.872833	0.0115598	TRUE	8.06e-05	TRUE	1	FALSE
CXCL13	6.3e-07	8.45e-22	3.52e-06	0.764393	4.09e-05	TRUE	5.5e-20	TRUE	0.000228579	TRUE
IL12B	0.0354668	2.98e-23	0.00844874	0.923658	1	FALSE	1.94e-21	TRUE	0.549168	FALSE
CXCL14	6.29e-19	6.66e-22	0.735757	0.902501	4.09e-17	TRUE	4.33e-20	TRUE	1	FALSE
TNFSF13	2.51e-24	3.68e-35	1.28e-07	0.883696	1.63e-22	TRUE	2.39e-33	TRUE	8.32e-06	TRUE
IL6R	0.292307	4.71e-32	0.506257	0.941364	1	FALSE	3.06e-30	TRUE	1	FALSE
XCL1	4.12e-12	1.33e-27	0.0769102	0.910078	2.68e-10	TRUE	8.62e-26	TRUE	1	FALSE
IL18	0.00686929	1.62e-26	0.539615	0.894847	0.446504	FALSE	1.05e-24	TRUE	1	FALSE
XCL2	3.19e-12	8.61e-10	0.11753	0.698882	2.07e-10	TRUE	5.59e-08	TRUE	1	FALSE
TNFSF14	0.00506787	5.94e-06	0.913975	0.957465	0.329411	FALSE	0.000386138	TRUE	1	FALSE
CCL17	1.14e-05	8.79e-54	1.03e-06	0.983456	0.000738745	TRUE	5.72e-52	TRUE	6.67e-05	TRUE
CCL5	4.48e-11	4.58e-25	0.78049	0.91107	2.91e-09	TRUE	2.98e-23	TRUE	1	FALSE
CCL18	3.73e-56	2.41e-11	0.104715	0.869173	2.42e-54	TRUE	1.57e-09	TRUE	1	FALSE
TNFSF10	4.84e-05	3.23e-34	1.74e-06	0.750201	0.00314882	TRUE	2.1e-32	TRUE	0.000112952	TRUE
IL15RA	2.86e-11	4.73e-07	0.209839	0.480786	1.86e-09	TRUE	3.07e-05	TRUE	1	FALSE
IL17RE	0.00788949	0.000700639	0.890879	0.596603	0.512817	FALSE	0.0455415	TRUE	1	FALSE
CXCL8	0.310744	0.0173387	0.57075	0.7075	1	FALSE	1	FALSE	1	FALSE
CXCL3	0.0001059	3.93e-06	0.861986	0.941252	0.00688347	TRUE	0.000255583	TRUE	1	FALSE
BMP8A	1.28e-14	8.75e-26	0.00238057	0.796088	8.29e-13	TRUE	5.69e-24	TRUE	0.154737	FALSE
CXCL12	9.59e-15	1.14e-25	0.199424	0.973855	6.24e-13	TRUE	7.43e-24	TRUE	1	FALSE
CCL25	1.15e-10	2.16e-58	0.212328	0.973833	7.51e-09	TRUE	1.4e-56	TRUE	1	FALSE
IL34	0.0386126	0.00172705	0.0111645	0.189904	1	FALSE	0.112258	FALSE	0.725692	FALSE
IL33	5e-14	0.00515128	0.00206499	-0.0214911	3.25e-12	TRUE	0.334833	FALSE	0.134224	FALSE
CCL2	8.62e-07	0.00780691	0.0665826	0.386048	5.6e-05	TRUE	0.507449	FALSE	1	FALSE
IL1R1	0.964863	2.03e-05	4.12e-05	-0.582602	1	FALSE	0.00132027	TRUE	0.00267827	TRUE
BMP7	3.2e-11	1.59e-07	0.018401	0.65128	2.08e-09	TRUE	1.04e-05	TRUE	1	FALSE
SPP1	1.5e-18	0.233526	3.69e-14	-0.829254	9.78e-17	TRUE	1	FALSE	2.4e-12	TRUE
CCL14	0.00344736	1.7e-05	0.000382624	0.280278	0.224079	FALSE	0.00110503	TRUE	0.0248705	TRUE
GDF11	9.56e-08	0.459916	0.65244	0.510439	6.21e-06	TRUE	1	FALSE	1	FALSE
IL1R2	6.81e-20	7.04e-16	3.9e-10	0.0224545	4.43e-18	TRUE	4.57e-14	TRUE	2.53e-08	TRUE
TGFB3	1.92e-06	0.0352951	0.000411109	-0.516612	0.00012455	TRUE	1	FALSE	0.0267221	TRUE
