# Supplementary material for: A spatial human thymus cell atlas mapped to a continuous tissue axis
Source: Nature. 2024 Nov 20;635(8039):708–18. doi: 10.1038/s41586-024-07944-6 (PMC11578893; doi:10.1038/s41586-024-07944-6)
Supplement: Supplementary file 5 — Source Data Fig. 1 [file 41586_2024_7944_MOESM5_ESM.xlsx]

## Sheet: Fig1b
Cell type distribution by dataset
cell_type_level_0	Bautista2021	Campinoti2020	HTSA	Park2020
B	0	0	42.935251798561154	57.064748201438846
Epithelial	41.32696637937728	14.263529777156611	34.3466	10.062893081761006
Myeloid	2.547599892732636	0.6972378653794583	29.39125770984178	67.36390453204612
RBC	68.51851851851852	0	1.5432098765432098	29.938271604938272
Schwann	94.73684210526316	0	1.0964912280701755	4.166666666666667
Stroma	83.32515251384896	0.39443236799663417	5.478227333286585	10.80218778486782
T_DN	1.1302133078637377	0	36.09678446354664	62.77300222858962
T_DP	0.0838671	0.0732633	53.285	46.55783217895513
T_SP	0.3376277977341807	0.0664894	54.34512296214424	45.25075987841945
see_lv4_explore	0.812352	0.20712287497310092	44.93490423929417	54.04562083064343
Age group breakdown by dataset
age_group	Bautista2021	Campinoti2020	HTSA	Park2020
fetal	34.7381	0	0	65.2619
paed(early)	2.2982159182454267	1.2765854732961008	65.20210843282614	31.223090175632333
