# Supplementary material for: A spatial human thymus cell atlas mapped to a continuous tissue axis
Source: Nature. 2024 Nov 20;635(8039):708–18. doi: 10.1038/s41586-024-07944-6 (PMC11578893; doi:10.1038/s41586-024-07944-6)
Supplement: Supplementary file 6 — Source Data Fig. 2 [file 41586_2024_7944_MOESM6_ESM.xlsx]

## Sheet: 2f
Fetal Visium
PC no	cma	number of genes per spot
0	65.6798	6.52785
1	54.2789	10.3007
2	49.3694	10.5745
3	46.6795	13.2061
4	44.4973	13.2575
5	42.365	12.8273
6	40.6449	12.3918
7	39.3892	12.4495
8	38.3012	12.221
9	37.3702	12.1043
Paediatric Visium
PC no	cma	number of genes per spot
0	70.50373746239518	0.668837
1	57.94208330031369	3.604197343690594
2	51.4544	11.77801091885098
3	49.006437689344764	11.51554477857986
4	47.80679723242533	11.504589764379185
5	46.10665750963967	12.020563868733912
6	44.77733093367729	12.059508231067458
7	43.85899488971352	12.040702829511966
8	42.89102526837967	11.891782699994133
9	42.12387807193302	11.719033007325603
Paediatric IBEX
PC no	cma	total signal per cell
0	34.02760700576729	21.6163
1	25.231009628409215	17.166888467263032
2	26.617058105918947	13.332946412641622
3	27.313353859706616	13.23080476676393
4	27.2953	12.369000631364411
5	26.26507347600333	12.392206586978476
6	25.39736247010876	12.336692030822652
7	24.62412155812451	12.231661003178132
8	24.016422075134443	12.010228042523467
9	23.571339971725983	11.78200218903178
