# Supplementary material for: A spatial human thymus cell atlas mapped to a continuous tissue axis
Source: Nature. 2024 Nov 20;635(8039):708–18. doi: 10.1038/s41586-024-07944-6 (PMC11578893; doi:10.1038/s41586-024-07944-6)
Supplement: Supplementary file 7 — Source Data Fig. 3 [file 41586_2024_7944_MOESM7_ESM.xlsx]

## Sheet: 3e
Fetal cell types (0.15% cutoff)				Fetal cell types (2% cutoff)											Paediatric cell types (0.15% cutoff)				Paediatric cell types (2% cutoff)
Cell type abundance				Cell type abundance											Cell type abundance				Cell type abundance
manual_bin_cma_v2	T_ETP	T_DN(early)		manual_bin_cma_v2	T_DN(P)	T_DN(Q)	T_DP(P)	T_DP(Q)-early	T_DP(Q)	T_αβT(entry)	T_CD4	T_CD8			manual_bin_cma_v2	T_ETP	T_DN(early)		manual_bin_cma_v2	T_DN(P)	T_DN(Q)	T_DP(P)	T_DP(Q)-early	T_DP(Q)	T_αβT(entry)	T_CD4	T_CD8
Capsular	0.445184	0.730195		Capsular	0.778027	0.826293	0.74163	0.741351	0.711372	0.606924	0.0642132	0.0272253			Capsular	0.0786898	1		Capsular	1	0.939247	1	1	0.85371	0.823755	0.0358751	0.0514367
Sub-Capsular	0.1558	1		Sub-Capsular	1	1	0.953147	1	0.963627	0.930744	0	0			Sub-Capsular	0.0868358	0.356288		Sub-Capsular	0.79646	1	0.993307	0.856019	0.967226	0.958884	0	0
Cortical level 1	0.0183399	0.744923		Cortical level 1	0.803744	0.943226	1	0.885149	1	1	0.0106197	0.00827153			Cortical level 1	0	0.078758		Cortical level 1	0.622455	0.97289	0.949038	0.804274	1	1	0.00654502	0.00616413
Cortical level 2	0	0.54986		Cortical level 2	0.64665	0.933278	0.971174	0.679372	0.943622	0.940195	0.0337695	0.0153959			Cortical level 2	0.0142002	0		Cortical level 2	0.537489	0.903613	0.903094	0.75495	0.980747	0.980481	0.0414029	0.0432942
Cortical level 3	0.0238538	0.472991		Cortical level 3	0.555518	0.834668	0.905905	0.592968	0.853275	0.871176	0.086023	0.0664135			Cortical level 3	0.174124	0.102874		Cortical level 3	0.505091	0.79248	0.837284	0.700169	0.89899	0.899873	0.120864	0.125582
Cortical CMJ	0.140694	0.400851		Cortical CMJ	0.432216	0.662961	0.740386	0.500199	0.686284	0.717547	0.204443	0.190592			Cortical CMJ	0.444396	0.449742		Cortical CMJ	0.500437	0.649019	0.726896	0.636411	0.727628	0.729569	0.265446	0.272612
Medullar CMJ	0.422889	0.305515		Medullar CMJ	0.252504	0.335392	0.385239	0.340123	0.356915	0.385629	0.486512	0.476007			Medullar CMJ	0.6164	0.8403		Medullar CMJ	0.467346	0.414204	0.535322	0.539938	0.470473	0.449021	0.471724	0.481137
Medullar level 1	0.652762	0.206161		Medullar level 1	0.0775004	0.0768155	0.0914417	0.164334	0.0944562	0.107671	0.813071	0.829394			Medullar level 1	0.962683	0.99919		Medullar level 1	0.291934	0.19416	0.263325	0.301206	0.215945	0.204139	0.713891	0.720211
Medullar level 2	0.79306	0.137484		Medullar level 2	0.0318142	0	0	0.104152	0.0129727	0.0175371	0.953744	0.977957			Medullar level 2	1	0.883736		Medullar level 2	0.145432	0.0839615	0.117948	0.147685	0.0925788	0.0864082	0.849218	0.845578
Medullar level 3	1	0		Medullar level 3	0	0.0334963	0.0211652	0	0	0	1	1			Medullar level 3	0.854677	0.767578		Medullar level 3	0	0	0	0	0	0	1	1
Cell type proportion				Cell type proportion											Cell type proportion				Cell type proportion
manual_bin_cma_v2	T_ETP	T_DN(early)		manual_bin_cma_v2	T_DN(P)	T_DN(Q)	T_DP(P)	T_DP(Q)-early	T_DP(Q)	T_αβT(entry)	T_CD4	T_CD8			manual_bin_cma_v2	T_ETP	T_DN(early)		manual_bin_cma_v2	T_DN(P)	T_DN(Q)	T_DP(P)	T_DP(Q)-early	T_DP(Q)	T_αβT(entry)	T_CD4	T_CD8
Capsular	0.116524	0.84266		Capsular	0.19289	0.574062	0.817643	0.761685	0.928901	0.0638578	0.229098	0.210007			Capsular	0.205714	0.98022		Capsular	0.560879	0.655824	0.995604	0.992967	0.985495	0.890989	0.124835	0.169231
Sub-Capsular	0.0513834	0.816206		Sub-Capsular	0.318182	0.640316	0.944664	0.756917	1	0.199605	0.0928854	0.1917			Sub-Capsular	0.19204	0.966519		Sub-Capsular	0.481364	0.760581	0.998737	0.994315	0.994315	0.976627	0.0423247	0.0663298
Cortical level 1	0.0237565	0.735709		Cortical level 1	0.22346	0.631774	0.964365	0.694135	0.993318	0.297699	0.125464	0.201188			Cortical level 1	0.158854	0.939844		Cortical level 1	0.430729	0.725781	0.99974	0.997656	0.999219	0.990365	0.0635417	0.0859375
Cortical level 2	0.0234423	0.6533		Cortical level 2	0.151141	0.634176	0.959901	0.608267	0.987045	0.29673	0.203578	0.206046			Cortical level 2	0.173211	0.924115		Cortical level 2	0.376536	0.607805	0.999036	0.9947	0.998314	0.984823	0.15948	0.176343
Cortical level 3	0.0166521	0.605609		Cortical level 3	0.104294	0.587204	0.93865	0.557406	0.969325	0.2305	0.317266	0.271691			Cortical level 3	0.247113	0.934565		Cortical level 3	0.36913	0.443418	0.997691	0.984988	0.988453	0.940339	0.32756	0.320631
Cortical CMJ	0.0405702	0.570175		Cortical CMJ	0.0559211	0.51864	0.862939	0.5	0.9375	0.122807	0.533991	0.41557			Cortical CMJ	0.375064	0.965623		Cortical CMJ	0.399692	0.255516	0.976911	0.933812	0.953822	0.768086	0.552078	0.525398
Medullar CMJ	0.0882096	0.618341		Medullar CMJ	0.0227074	0.271616	0.576419	0.41048	0.692576	0.0427948	0.803493	0.682969			Medullar CMJ	0.466564	0.976337		Medullar CMJ	0.393004	0.103395	0.885802	0.774691	0.828189	0.449588	0.785494	0.774177
Medullar level 1	0.146624	0.685654		Medullar level 1	0.00527426	0.10865	0.272152	0.304852	0.35865	0.0137131	0.955696	0.890295			Medullar level 1	0.57013	0.986364		Medullar level 1	0.320779	0.0402597	0.613636	0.507792	0.570779	0.187662	0.917532	0.91039
Medullar level 2	0.22439	0.694309		Medullar level 2	0.00162602	0.0617886	0.169106	0.213008	0.256911	0.00162602	0.96748	0.933333			Medullar level 2	0.614173	0.986614		Medullar level 2	0.233071	0.0173228	0.415748	0.351969	0.381102	0.101575	0.952756	0.955906
Medullar level 3	0.321429	0.616071		Medullar level 3	0	0.0684524	0.220238	0.104167	0.235119	0.00297619	0.991071	0.97619			Medullar level 3	0.589277	0.993298		Medullar level 3	0.154619	0.00574438	0.2427	0.193873	0.247487	0.0387745	0.983246	0.982767

## Sheet: 3f_cytokine_matrix
Fetal cytokine matrix
	CXCL1	IL1RAP	CXCL6	IL1B	TNFSF12	IL1RN	TNFSF9	TNFSF11	CXCL10	IL7R	CD70	FLT3LG	IL23A	CCL20	CCL1	IL6ST	EBI3	CXCL11	CCL21	IL15	TNF	CXCL16	LTA	TNFSF13B	CCL19	IL4R	CD40LG	CXCL9	CCL22	CCL13	CCL3	CCL28	CX3CL1	CSF1	CCL4	CXCL13	IL12B	CXCL14	TNFSF13	IL6R	XCL1	IL18	XCL2	TNFSF14	CCL17	CCL5	CCL18	TNFSF10	IL15RA
Capsular	0.204418	0.149479	0.251168	0.316794	0.419927	0.105216	0.158195	0.173447	0.100038	0.0784347	0.27267	0.0342038	0.0974882	0.080472	0.145221	0.430135	0.112074	0.191006	0.207163	0.101167	0.21698	0.370524	0.0712082	0.219176	0.18273	0.251951	0.075368	0.110227	0.125544	0.661976	0.420416	0.634846	0.760783	0.918288	0.388618	0.00156351	0.0343516	0.321836	0.259608	0.448374	0.144784	0.0482968	0.138512	0.208308	0.107332	0.230368	0.0697957	0.221309	0.44091
Sub-Capsular	0.112405	0.756973	0.51071	0.400434	0.0850574	0.0591686	0.0689537	0.244775	0	0	0.134445	0.00688464	0.00351607	0	0.138767	0	0	0	0.0162556	0	0	0	0	0	0	0	0	0	0.00451686	0	0.16432	0	0	0.476778	0.33531	0.323768	0.121372	0.090119	0.265182	0	0	0	0.0119844	0	0	0	0	0	0
Cortical level 1	0.158727	0	0.117956	0	0	0.120151	0	0.0325046	0.0157584	0.102268	0	0	0	0.06273	0.0741379	0.177246	0.0901775	0.0891934	0	0.164222	0.275597	0.0785831	0.00750279	0.0351863	0.0478372	0.083887	0.036192	0.0280107	0.0670851	0.223122	0.685698	0.72688	0.263963	0.294448	0.0343458	0.0370069	0.00134672	0.00810054	0.034237	0.146925	0.190234	0.0426041	0	0.131425	0.0645871	0.115786	0.0971657	0.112608	0.329669
Cortical level 2	0	0.0687683	0.349214	0.203127	0.0299003	0	0.0221045	0	0.042323	0.191727	0.06826	0.0571694	0.217086	0.0665469	0	0.150723	0.0557669	0.0461928	0.107889	0.139291	0.267075	0.157407	0.0996263	0.135629	0.141483	0.134834	0.048951	0.0661832	0	0.427095	0.452678	0.665293	0.357486	0.245922	0.0383373	0	0	0	0	0.197352	0.19198	0.142474	0.0686553	0.106897	0.135359	0.21852	0.248753	0.152674	0.474927
Cortical level 3	0.176735	0.127919	0	0.0394929	0.125249	0.339987	0.290552	0.112411	0.142772	0.241687	0.11945	0.108804	0.265837	0.120938	0.0559866	0.187885	0.140432	0.051358	0.1536	0.248477	0.315263	0.307982	0.27318	0.319878	0.244849	0.260776	0.180063	0.180384	0.174446	0.81247	0.525017	0.611825	0.60761	0	0	0.118875	0.263206	0.0638209	0.0892591	0.336181	0.392609	0.331039	0.277131	0.248516	0.249016	0.401292	0.576048	0.153706	0.542796
Cortical CMJ	0.0289006	0.0172763	0.0831208	0.260147	0.154098	0.188899	0.0534586	0.422897	0.286614	0.350476	0.265506	0.247897	0.279674	0.191333	0.277384	0.416105	0.28061	0.126306	0.260612	0.466187	0.528832	0.400314	0.346319	0.472446	0.443959	0.407571	0.577512	0.407797	0.40189	1	0.600734	0.385348	0.514445	0.593094	0.53954	0.097232	0.42224	0.476019	0.440861	0.74113	0.603115	0.64784	0.517562	0.531414	0.482452	0.606259	0.810912	0.45254	0.517804
Medullar CMJ	0.190454	0.526428	0.106398	0.535994	0.429874	0.579341	0.481313	0.81895	0.580318	0.565116	0.642579	0.501805	0.497004	0.327857	0.46603	0.624048	0.671179	0.67234	0.633503	0.765395	0.749631	0.869726	0.749959	0.806344	0.729993	0.707637	0.749989	0.781923	0.780854	0.832385	0.997626	0.945255	0.547768	1	0.812156	0.684962	1	0.811372	1	0.863422	0.962306	0.935969	0.891634	0.837215	0.752256	0.831967	1	0.880463	0.852031
Medullar level 1	0.285168	0.733155	0.359031	0.728704	0.686178	0.801716	0.580346	0.917487	0.7812	0.80391	0.815636	0.788554	0.873364	0.595215	0.741972	1	1	0.972453	1	0.75414	0.923883	1	0.981617	0.90385	0.976339	0.907034	0.94439	0.983413	1	0.606437	0.802947	0.955679	0.656452	0.962247	0.751156	1	0.916483	1	0.863982	1	1	1	1	1	1	1	0.913096	0.935926	1
Medullar level 2	0.555584	0.858168	1	1	1	1	1	0.91684	0.807199	0.895092	1	1	0.626308	0.739968	0.733537	0.992516	0.940661	1	0.992747	1	1	0.890408	1	1	1	1	1	0.969366	0.905381	0.321165	1	1	1	0.684775	0.503287	0.893718	0.648122	0.862568	0.839376	0.960866	0.949794	0.855867	0.848657	0.833244	0.904726	0.944038	0.747024	1	0.97769
Medullar level 3	1	1	0.931952	0.699601	0.554804	0.854644	0.941906	1	1	1	0.945408	0.873772	1	1	1	0.761966	0.64292	0.765987	0.906355	0.879116	0.827186	0.917565	0.850844	0.900457	0.894509	0.921236	0.940218	1	0.922237	0.319732	0	0.782805	0.73736	0.796166	1	0.353741	0.647124	0.597068	0.622838	0.849463	0.682236	0.713604	0.743181	0.740913	0.728305	0.75942	0.33562	0.383311	0.545729
Paediatric cytokine matrix
	CXCL1	IL1RAP	CXCL6	IL1B	TNFSF12	IL1RN	TNFSF9	TNFSF11	CXCL10	IL7R	CD70	FLT3LG	IL23A	CCL20	CCL1	IL6ST	EBI3	CXCL11	CCL21	IL15	TNF	CXCL16	LTA	TNFSF13B	CCL19	IL4R	CD40LG	CXCL9	CCL22	CCL13	CCL3	CCL28	CX3CL1	CSF1	CCL4	CXCL13	IL12B	CXCL14	TNFSF13	IL6R	XCL1	IL18	XCL2	TNFSF14	CCL17	CCL5	CCL18	TNFSF10	IL15RA
Capsular	0.0278478	0.144729	0.0364255	0.0603161	0.123966	0.0265692	0.0591875	0.0816545	0.0553518	0	0.00864642	0	0	0.00818913	0	0.214877	0.0342342	0.0692895	0.447705	0.134976	0.0469541	0.118709	0	0.129602	0.097355	0.0793049	0.068591	0.0383042	0.0290644	0.29905	0.113864	0.300276	0.11798	0.376138	0.0536254	0.0548582	0	0.328475	0.0709161	0.113623	0.0260864	0.0740088	0.0383458	0.22069	0.021774	0.149702	0.0433305	0.0576801	0.297494
Sub-Capsular	0.0739719	0	0.0592504	0	0	0.0563604	0	0	0.022175	0.139101	0	0.0451344	0.266156	0	0.0520143	0.0818182	0	0.0973631	0.0711382	0.0694371	0.0338841	0.0382263	0.0204392	0	0.0137745	0.00421463	0	0.000540437	0.0100557	0.167538	0.117639	0	0.116735	0.0535903	0.0673204	0	0.0508142	0.0637192	0.0715935	0.0322247	0	0.00960029	0.149448	0	0	0	0	0.0533608	0.338845
Cortical level 1	0	0.0750323	0	0.0192121	0.00984206	0	0.00993841	0.0716258	0	0.15716	0.0257162	0.139528	0.427011	0.00868859	0.0262013	0	0.0233988	0	0	0	0.0396298	0.0460787	0.0160754	0.0318704	0	0	0.0324348	0.00715593	0	0	0.0643337	0.632648	0.0707939	0	0.0757968	0.0218443	0.0448794	0	0	0	0.0478901	0	0	0.0761206	0.00122927	0.115796	0.117091	0	0
Cortical level 2	0.0527884	0.19549	0.0238426	0.0283381	0.0630446	0.0574967	0.0256833	0.117195	0.0344842	0.280706	0.0408957	0.28792	0.207194	0.0228102	0.0588929	0.0595329	0.0402362	0.00600615	0.00418639	0.0125165	0	0	0.0466254	0.0175036	0.0609591	0.0332999	0.174501	0	0.0331878	0.0472307	0	0.557089	0	0.000744751	0	0.0207714	0.0702895	0.00564742	0.0121086	0.0719898	0.0427145	0.070115	0.0702045	0.12906	0.0288712	0.219349	0.283409	0.0441717	0.305888
Cortical level 3	0.0175071	0.00499865	0.0996909	0.0322999	0.166026	0.0847229	0.0350755	0.10385	0.0672629	0.396639	0.0567036	0.40028	0.307436	0.00639918	0.052803	0.0678255	0.0849748	0.0800785	0.0695216	0.100205	0.19847	0.128611	0.100898	0.145583	0.19049	0.122236	0.305848	0.0867776	0.105202	0.09623	0.164982	0.86888	0.200956	0.0748688	0.0714489	0.0944682	0.0936435	0.165499	0.208081	0.1224	0.158883	0.190978	0.14266	0.105055	0.0948379	0.338789	0.522931	0.159321	0.0414208
Cortical CMJ	0.0617395	0.492125	0.0705859	0.243865	0.405837	0.200292	0.160156	0.381648	0.218709	0.431935	0.12633	0.464735	0.574357	0.0528339	0.160178	0.416445	0.233092	0.205819	0.258381	0.248221	0.2325	0.374627	0.263813	0.425566	0.390125	0.318522	0.523754	0.241654	0.247625	0.318601	0.0990191	0.335696	0.328281	0.236282	0.278963	0.177921	0.410444	0.35575	0.385642	0.35415	0.410225	0.380018	0.277296	0.486032	0.24965	0.374677	0.839618	0.308431	0.304111
Medullar CMJ	0.213452	0.505862	0.249726	0.318021	0.569132	0.365555	0.233847	0.456764	0.44975	0.374404	0.350469	0.369616	0.537533	0.252262	0.346057	0.601249	0.564465	0.396121	0.533882	0.509019	0.467307	0.659556	0.460739	0.517032	0.660353	0.553174	0.66527	0.483649	0.465636	0.407791	0.62782	0.964137	0.533311	0.587085	0.424577	0.466567	0.778889	0.666609	0.662304	0.64975	0.630092	0.706255	0.590911	0.708757	0.466768	0.529112	1	0.419267	0.718925
Medullar level 1	0.626448	1	0.656488	0.684615	0.847864	0.678526	0.446407	0.692361	0.71774	0.546057	0.668288	0.745885	0.982533	0.596581	0.804596	0.828284	0.887878	0.643502	0.822555	0.869536	0.604852	0.962434	0.650732	0.924191	0.903834	0.791879	0.788544	0.774184	0.728291	0.39467	0.566441	1	1	0.950289	0.708347	0.791415	0.939583	0.947904	0.930283	0.72758	0.882152	0.891505	0.771356	0.941564	0.790851	0.809381	0.781619	0.802981	0.802165
Medullar level 2	0.829775	0.880482	1	1	0.728008	0.881594	0.517322	0.511278	0.797561	0.729648	0.823376	0.820995	0.599348	0.906775	0.915722	0.84508	0.85386	0.763963	0.887438	0.839955	1	0.882889	0.966331	0.886684	0.955849	0.935872	1	0.902724	0.854378	0.751913	1	0.704298	0.965073	1	0.68492	0.930378	0.793929	1	0.982525	0.774081	0.959292	1	0.854963	0.941009	0.852141	1	0.543821	0.959351	0.657233
Medullar level 3	1	0.918203	0.911221	0.938252	1	1	1	1	1	1	1	1	1	1	1	1	1	1	1	1	0.823595	1	1	1	1	1	0.991057	1	1	1	0.99437	0.834827	0.841168	0.810163	1	1	1	0.932753	1	1	1	0.790351	1	1	1	0.95657	0.642516	1	1
[truncated: 16 more columns]

## Sheet: 3f_anova_cosine_sim
Gene	C(Age_group)_PR(>F)	C(manual_bin_cma_v2)_PR(>F)	Interaction_PR(>F)	Cosine Similarity	C(Age_group)_PR(>F)_corrected	C(Age_group)_rejected	C(manual_bin_cma_v2)_PR(>F)_corrected	C(manual_bin_cma_v2)_rejected	Interaction_PR(>F)_corrected	Interaction_rejected
CXCL1	1.04e-10	1.28e-32	8.15e-12	0.888257	6.75e-09	TRUE	8.35e-31	TRUE	5.3e-10	TRUE
IL1RAP	9.52e-10	0.000274937	0.242047	0.654584	6.19e-08	TRUE	0.0178709	TRUE	1	FALSE
CXCL6	1.99e-09	2.65e-20	2.1e-10	0.132149	1.3e-07	TRUE	1.72e-18	TRUE	1.36e-08	TRUE
IL1B	0.492805	2.05e-05	0.800077	0.514427	1	FALSE	0.00133189	TRUE	1	FALSE
TNFSF12	9.19e-09	7.61e-37	3.57e-07	0.713056	5.98e-07	TRUE	4.95e-35	TRUE	2.32e-05	TRUE
IL1RN	5.81e-05	2.46e-25	2.82e-07	0.882113	0.00377624	TRUE	1.6e-23	TRUE	1.84e-05	TRUE
TNFSF9	0.320169	1.15e-19	0.140138	0.385652	1	FALSE	7.46e-18	TRUE	1	FALSE
TNFSF11	1.55e-05	2.02e-16	0.00874405	0.790818	0.00100919	TRUE	1.31e-14	TRUE	0.568363	FALSE
CXCL10	5.46e-12	1.33e-40	0.515408	0.967535	3.55e-10	TRUE	8.67e-39	TRUE	1	FALSE
IL7R	4.62e-11	5.25e-25	0.00409705	0.919793	3e-09	TRUE	3.41e-23	TRUE	0.266308	FALSE
CD70	0.0003853	1.77e-30	0.00405569	0.975623	0.0250445	TRUE	1.15e-28	TRUE	0.26362	FALSE
FLT3LG	7.95e-17	1.36e-27	0.00442698	0.817791	5.17e-15	TRUE	8.81e-26	TRUE	0.287754	FALSE
IL23A	0.0230934	1.03e-11	0.112719	0.876746	1	FALSE	6.72e-10	TRUE	1	FALSE
CCL20	7.37e-06	4.64e-32	0.00014335	0.865707	0.000479309	TRUE	3.02e-30	TRUE	0.00931773	TRUE
CCL1	2.79e-05	9.89e-18	0.000225185	0.239753	0.00181608	TRUE	6.43e-16	TRUE	0.014637	TRUE
IL6ST	4.17e-23	2.97e-16	0.931471	0.921925	2.71e-21	TRUE	1.93e-14	TRUE	1	FALSE
EBI3	1.81e-08	2.59e-52	4.16e-05	0.891817	1.18e-06	TRUE	1.68e-50	TRUE	0.00270482	TRUE
CXCL11	0.0452004	1.39e-21	0.00629886	0.823326	1	FALSE	9.05e-20	TRUE	0.409426	FALSE
CCL21	5.61e-12	7.04e-23	0.236043	0.969297	3.65e-10	TRUE	4.58e-21	TRUE	1	FALSE
IL15	8.94e-11	1.15e-12	0.190713	0.884787	5.81e-09	TRUE	7.45e-11	TRUE	1	FALSE
TNF	0.00033395	7.17e-13	0.451127	0.826081	0.0217067	TRUE	4.66e-11	TRUE	1	FALSE
CXCL16	3.3e-08	1.16e-28	0.0263008	0.793615	2.14e-06	TRUE	7.56e-27	TRUE	1	FALSE
LTA	3.68e-08	9e-44	0.0853281	0.949399	2.39e-06	TRUE	5.85e-42	TRUE	1	FALSE
TNFSF13B	3.12e-10	9.33e-20	0.0739974	0.92524	2.03e-08	TRUE	6.06e-18	TRUE	1	FALSE
CCL19	3.86e-16	1.09e-100	0.940704	0.992847	2.51e-14	TRUE	7.08e-99	TRUE	1	FALSE
IL4R	1.05e-17	4.26e-57	2.46e-10	0.961441	6.86e-16	TRUE	2.77e-55	TRUE	1.6e-08	TRUE
CD40LG	4.59e-06	3.1e-43	0.593576	0.9654	0.000298065	TRUE	2.02e-41	TRUE	1	FALSE
CXCL9	0.321993	3.69e-52	0.678375	0.985977	1	FALSE	2.4e-50	TRUE	1	FALSE
CCL22	8.26e-62	1.18e-70	1.17e-45	0.933569	5.37e-60	TRUE	7.66e-69	TRUE	7.58e-44	TRUE
CCL13	1.51e-06	0.0013006	5.87e-05	-0.260361	9.8e-05	TRUE	0.084539	FALSE	0.00381334	TRUE
CCL3	0.000305492	5.77e-07	0.000481253	0.0577229	0.019857	TRUE	3.75e-05	TRUE	0.0312815	TRUE
CCL28	0.451394	0.129917	0.489662	0.771974	1	FALSE	1	FALSE	1	FALSE
CX3CL1	2.93e-24	9.42e-05	0.00254862	0.115359	1.9e-22	TRUE	0.00612124	TRUE	0.165661	FALSE
CSF1	8.42e-10	6.18e-08	0.025476	0.465743	5.47e-08	TRUE	4.02e-06	TRUE	1	FALSE
CCL4	0.000177844	1.24e-06	0.767672	0.872833	0.0115598	TRUE	8.06e-05	TRUE	1	FALSE
CXCL13	6.3e-07	8.45e-22	3.52e-06	0.764393	4.09e-05	TRUE	5.5e-20	TRUE	0.000228579	TRUE
IL12B	0.0354668	2.98e-23	0.00844874	0.923658	1	FALSE	1.94e-21	TRUE	0.549168	FALSE
CXCL14	6.29e-19	6.66e-22	0.735757	0.902501	4.09e-17	TRUE	4.33e-20	TRUE	1	FALSE
TNFSF13	2.51e-24	3.68e-35	1.28e-07	0.883696	1.63e-22	TRUE	2.39e-33	TRUE	8.32e-06	TRUE
IL6R	0.292307	4.71e-32	0.506257	0.941364	1	FALSE	3.06e-30	TRUE	1	FALSE
XCL1	4.12e-12	1.33e-27	0.0769102	0.910078	2.68e-10	TRUE	8.62e-26	TRUE	1	FALSE
IL18	0.00686929	1.62e-26	0.539615	0.894847	0.446504	FALSE	1.05e-24	TRUE	1	FALSE
XCL2	3.19e-12	8.61e-10	0.11753	0.698882	2.07e-10	TRUE	5.59e-08	TRUE	1	FALSE
TNFSF14	0.00506787	5.94e-06	0.913975	0.957465	0.329411	FALSE	0.000386138	TRUE	1	FALSE
CCL17	1.14e-05	8.79e-54	1.03e-06	0.983456	0.000738745	TRUE	5.72e-52	TRUE	6.67e-05	TRUE
CCL5	4.48e-11	4.58e-25	0.78049	0.91107	2.91e-09	TRUE	2.98e-23	TRUE	1	FALSE
CCL18	3.73e-56	2.41e-11	0.104715	0.869173	2.42e-54	TRUE	1.57e-09	TRUE	1	FALSE
TNFSF10	4.84e-05	3.23e-34	1.74e-06	0.750201	0.00314882	TRUE	2.1e-32	TRUE	0.000112952	TRUE
IL15RA	2.86e-11	4.73e-07	0.209839	0.480786	1.86e-09	TRUE	3.07e-05	TRUE	1	FALSE
IL17RE	0.00788949	0.000700639	0.890879	0.596603	0.512817	FALSE	0.0455415	TRUE	1	FALSE
CXCL8	0.310744	0.0173387	0.57075	0.7075	1	FALSE	1	FALSE	1	FALSE
CXCL3	0.0001059	3.93e-06	0.861986	0.941252	0.00688347	TRUE	0.000255583	TRUE	1	FALSE
BMP8A	1.28e-14	8.75e-26	0.00238057	0.796088	8.29e-13	TRUE	5.69e-24	TRUE	0.154737	FALSE
CXCL12	9.59e-15	1.14e-25	0.199424	0.973855	6.24e-13	TRUE	7.43e-24	TRUE	1	FALSE
CCL25	1.15e-10	2.16e-58	0.212328	0.973833	7.51e-09	TRUE	1.4e-56	TRUE	1	FALSE
IL34	0.0386126	0.00172705	0.0111645	0.189904	1	FALSE	0.112258	FALSE	0.725692	FALSE
IL33	5e-14	0.00515128	0.00206499	-0.0214911	3.25e-12	TRUE	0.334833	FALSE	0.134224	FALSE
CCL2	8.62e-07	0.00780691	0.0665826	0.386048	5.6e-05	TRUE	0.507449	FALSE	1	FALSE
IL1R1	0.964863	2.03e-05	4.12e-05	-0.582602	1	FALSE	0.00132027	TRUE	0.00267827	TRUE
BMP7	3.2e-11	1.59e-07	0.018401	0.65128	2.08e-09	TRUE	1.04e-05	TRUE	1	FALSE
SPP1	1.5e-18	0.233526	3.69e-14	-0.829254	9.78e-17	TRUE	1	FALSE	2.4e-12	TRUE
CCL14	0.00344736	1.7e-05	0.000382624	0.280278	0.224079	FALSE	0.00110503	TRUE	0.0248705	TRUE
GDF11	9.56e-08	0.459916	0.65244	0.510439	6.21e-06	TRUE	1	FALSE	1	FALSE
IL1R2	6.81e-20	7.04e-16	3.9e-10	0.0224545	4.43e-18	TRUE	4.57e-14	TRUE	2.53e-08	TRUE
TGFB3	1.92e-06	0.0352951	0.000411109	-0.516612	0.00012455	TRUE	1	FALSE	0.0267221	TRUE
