# Supplementary material for: A spatial human thymus cell atlas mapped to a continuous tissue axis
Source: Nature. 2024 Nov 20;635(8039):708–18. doi: 10.1038/s41586-024-07944-6 (PMC11578893; doi:10.1038/s41586-024-07944-6)
Supplement: Supplementary file 8 — Source Data Fig. 4 [file 41586_2024_7944_MOESM8_ESM.xlsx]

## Sheet: Fig 4c
Fetal cell types (cutoff 0.5%)									Paediatric cell types (cutoff 0.5%)
Cell type abundance									Cell type abundance
	cTECII	cTECI	mcTEC-Prolif	mcTEC	mTECI	mTECII	mTECIII			cTECIII	cTECII	cTECI	mcTEC	mTECI	mTECII	mTECIII
Capsular	0.573081	0.9437	1	1	0.10682	0.0876766	0.0398435		Capsular	1	0.909998	1	1	0.0323349	0.0202664	0.0167363
Sub-Capsular	0.853258	1	0.941879	0.721283	0	0	0		Sub-Capsular	0.796936	1	0.732012	0.17758	0	0	0.000683098
Cortical level 1	0.988465	0.702043	0.458169	0.383727	0.0132599	0.0114204	0.0114992		Cortical level 1	0.731079	0.919392	0.462977	0	0.00145406	0.00117161	0
Cortical level 2	0.987855	0.627634	0.361117	0.259922	0.0386954	0.0323383	0.022314		Cortical level 2	0.655768	0.863114	0.403414	0.0206459	0.0204226	0.0175618	0.00937025
Cortical level 3	1	0.610064	0.35088	0.196005	0.10078	0.0677657	0.022204		Cortical level 3	0.60563	0.803324	0.396156	0.127627	0.0758319	0.0506949	0.0182297
Cortical CMJ	0.94518	0.505817	0.323108	0.152087	0.244413	0.164622	0.0646028		Cortical CMJ	0.531128	0.680017	0.385876	0.374866	0.209893	0.138974	0.080318
Medullar CMJ	0.581378	0.336976	0.269006	0.106116	0.606513	0.458937	0.136373		Medullar CMJ	0.438577	0.446482	0.322774	0.723903	0.46497	0.338853	0.278419
Medullar level 1	0.198207	0.0736686	0.0650515	0.0314176	0.88593	0.900039	0.442793		Medullar level 1	0.225041	0.191236	0.209089	0.551926	0.792492	0.705199	0.688048
Medullar level 2	0.0973588	0.0276668	0.0419466	0.0133403	0.922688	1	0.598058		Medullar level 2	0.0964014	0.0942203	0.128311	0.392728	0.953689	0.97422	0.988731
Medullar level 3	0	0	0	0	1	0.997524	1		Medullar level 3	0	0	0	0.13899	1	1	1
Cell type proportion									Cell type proportion
manual_bin_cma_v2	cTECII	cTECI	mcTEC-Prolif	mcTEC	mTECI	mTECII	mTECIII			cTECIII	cTECII	cTECI	mcTEC	mTECI	mTECII	mTECIII
Capsular	0.825543	0.754444	0.734694	0.776827	0.332456	0.0770244	0.0144832		Capsular	0.641319	0.94989	0.440879	0.408791	0.171868	0.032967	0.0140659
Sub-Capsular	0.950593	0.72332	0.630435	0.65415	0.144269	0.00197628	0.00197628		Sub-Capsular	0.599495	0.982944	0.364498	0.173721	0.0625395	0.00568541	0.00379027
Cortical level 1	0.972532	0.616184	0.430586	0.439495	0.2049	0.0141054	0.00668151		Cortical level 1	0.560417	0.990365	0.182292	0.107031	0.0776042	0.00911458	0.0046875
Cortical level 2	0.980876	0.575571	0.347316	0.323874	0.320173	0.0351635	0.00925355		Cortical level 2	0.486871	0.980005	0.152493	0.115394	0.175139	0.0216815	0.0081908
Cortical level 3	0.978089	0.530237	0.295355	0.265557	0.509202	0.0674847	0.00525855		Cortical level 3	0.437644	0.949577	0.160893	0.158584	0.379138	0.0877598	0.0161663
Cortical CMJ	0.957237	0.473684	0.25	0.233553	0.748904	0.145833	0.0186404		Cortical CMJ	0.388404	0.864033	0.163674	0.216008	0.657773	0.256029	0.0656747
Medullar CMJ	0.737991	0.30655	0.237555	0.201747	0.924891	0.426201	0.0454148		Medullar CMJ	0.326132	0.682099	0.127058	0.294753	0.861626	0.471708	0.162551
Medullar level 1	0.414557	0.107595	0.112869	0.0833333	0.985232	0.679325	0.101266		Medullar level 1	0.197403	0.398052	0.0707792	0.254545	0.951299	0.705195	0.311039
Medullar level 2	0.282927	0.0682927	0.0910569	0.0780488	1	0.772358	0.139837		Medullar level 2	0.12126	0.24252	0.0527559	0.17874	0.972441	0.805512	0.433858
Medullar level 3	0.136905	0.0386905	0.047619	0.0684524	1	0.85119	0.181548		Medullar level 3	0.0574438	0.116802	0.0234562	0.104356	0.989469	0.896601	0.490665

## Sheet: Fig 4e
Paediatric IBEX (KNN>45%)					Paediatric IBEX (KNN>85%)
Relative abundance (normalised to all)					Relative abundance (normalised to all)
manual_bin_cma_v2	cTECIII	cTECII	cTECI		manual_bin_cma_v2	mcTEC	mTECI	mTECII	mTECIII
Capsular	0.498009	0.0483896	0.996019		Capsular	0.969036	0.0412005	0.0552087	0.00906412
Sub-Capsular	0.92922	0.0368008	0.612324		Sub-Capsular	0.0675319	0.0113013	0.0234294	0.00496153
Cortical level 1	1	0.0303967	0.266873		Cortical level 1	0.00942013	0.00751367	0.0119994	0.00325219
Cortical level 2	0.861002	0.0316102	0.209982		Cortical level 2	0.0129222	0.0157162	0.00942971	0.00611185
Cortical level 3	0.726794	0.0284034	0.292388		Cortical level 3	0.0291758	0.025471	0.0138933	0.00463109
Cortical CMJ	0.638574	0.0238472	0.310013		Cortical CMJ	0.137391	0.192133	0.0343477	0.0268342
Medullary CMJ	0.249792	0.00913871	0.112711		Medullary CMJ	0.317755	0.611193	0.0843024	0.0859236
Medullary level 1	0.0325679	0	0.0398052		Medullary level 1	0.230415	0.917972	0.132719	0.112442
Medullary level 2	0.0247009	0	0.0148206		Medullary level 2	0.179724	1	0.147465	0.202765
Medullary level 3	0.0099333	0.0033111	0.0033111		Medullary level 3	0.132623	0.9373	0.174347	0.335282
Cell type enrichment (in layer)					Cell type enrichment (in layer)
manual_bin_cma_v2	cTECIII	cTECII	cTECI		manual_bin_cma_v2	mcTEC	mTECI	mTECII	mTECIII
Capsular	0.498009	1	1		Capsular	1	0.0412005	0.31666	0.0270343
Sub-Capsular	0.92922	0.76051	0.614772		Sub-Capsular	0.0696897	0.0113013	0.134384	0.0147981
Cortical level 1	1	0.628166	0.267939		Cortical level 1	0.00972113	0.00751367	0.0688252	0.00969985
Cortical level 2	0.861002	0.653244	0.210821		Cortical level 2	0.0133351	0.0157162	0.054086	0.018229
Cortical level 3	0.726794	0.586974	0.293557		Cortical level 3	0.0301081	0.025471	0.0796875	0.0138125
Cortical CMJ	0.638574	0.492816	0.311252		Cortical CMJ	0.141781	0.192133	0.197008	0.0800346
Medullary CMJ	0.249792	0.188857	0.113161		Medullary CMJ	0.327909	0.611193	0.483533	0.256273
Medullary level 1	0.0325679	0	0.0399643		Medullary level 1	0.237777	0.917972	0.761236	0.335367
Medullary level 2	0.0247009	0	0.0148798		Medullary level 2	0.185466	1	0.845817	0.604759
Medullary level 3	0.0099333	0.0684259	0.00332433		Medullary level 3	0.13686	0.9373	1	1
