# Supplementary material for: A spatial human thymus cell atlas mapped to a continuous tissue axis
Source: Nature. 2024 Nov 20;635(8039):708–18. doi: 10.1038/s41586-024-07944-6 (PMC11578893; doi:10.1038/s41586-024-07944-6)
Supplement: Supplementary file 9 — Source Data Fig. 5 [file 41586_2024_7944_MOESM9_ESM.xlsx]

## Sheet: 5c
Cell type abundance (scaled across radii)
Hassal_rad2	TEC-cilliated	mTECIII	mTECI-trans	mTECII	TEC-neuro	TEC-myo	pDC	T_Treg-diff_2	B-naive	aDC1	T_Treg_recirc	T_CD8_memory	T_Treg-diff_1	mTECI	B-memory	T_Treg_CD8	medFB-MHCIIh	T_Treg(agonist)	T_CD4	T_NK	T_CD8	T_ETP	aDC2	medFb	EC-Art-ELN
Hassal_body	1	1	1	1	1	0.891032	0.626641	0.765464	0.872763	0.948724	0.799256	0.876884	0.816628	0.976704	0.924154	0.730731	0.815562	0.81705	0.806564	0.660167	0.768024	0.796222	0.473154	0	1
0-25 μm rad	0.87432	0.697809	0.551071	0.944915	0.896008	1	0.777047	0.922546	0.92939	0.981773	0.901749	1	0.948623	1	0.913553	0.864524	0.668638	0.920597	0.939557	0.909233	0.890743	1	0.824509	0.0582546	0.133007
25-50 μm rad	0.616179	0.332025	0.386483	0.919286	0.810891	0.595717	1	1	1	1	1	0.862994	1	0.957926	1	0.934049	0.899123	0.971366	0.969775	0.974331	0.938596	0.782371	0.923146	0.0103083	0.888914
50-75 μm rad	0.342694	0.142116	0.422421	0.67513	0.583065	0.715839	0.884779	0.987675	0.92021	0.928507	0.943941	0.748825	0.980812	0.921322	0.845033	1	0.955792	1	1	1	1	0.830184	0.987737	0.23392	0.555951
75-100 μm rad	0.212601	0.0612493	0.285997	0.53056	0.471157	0.526208	0.804953	0.934904	0.856681	0.875989	0.900158	0.623963	0.905405	0.737854	0.82621	0.929819	1	0.943266	0.920394	0.964362	0.905781	0.611505	1	0.269972	0.641997
100-125 μm rad	0.127854	0.0561883	0.286664	0.3582	0.415921	0.323715	0.675536	0.72969	0.6167	0.699645	0.677706	0.475732	0.709468	0.629508	0.585943	0.741988	0.787517	0.725752	0.709971	0.696241	0.688577	0.552291	0.7799	0.533877	0.847625
125-150 μm rad	0.103002	0.0398986	0.189197	0.280054	0.287187	0.353455	0.546016	0.665352	0.594879	0.51234	0.575514	0.41537	0.651656	0.503449	0.570563	0.706727	0.91755	0.677838	0.702255	0.656268	0.71586	0.409566	0.611661	0.63443	0.43104
150-175 μm rad	0.206974	0.0182332	0.161688	0.221961	0.507625	0.416054	0.311142	0.428226	0.332195	0.448036	0.442949	0.273925	0.438469	0.364896	0.303509	0.423172	0.609188	0.42155	0.446066	0.411128	0.440406	0.599222	0.442135	0.865526	0.456514
175-200 μm rad	0.0402366	0.0200237	0.090659	0.208596	0.266077	0.273151	0.453765	0.431594	0.33313	0.434051	0.377157	0.238334	0.422934	0.246009	0.352869	0.487858	0.739367	0.450275	0.435197	0.383723	0.459375	0.33505	0.470426	0.730554	0
200-225 μm rad	0.0501613	0.00896842	0.117839	0.203243	0.351904	0.410164	0.408958	0.417854	0.360355	0.351667	0.369518	0.248273	0.406079	0.289416	0.344055	0.469109	0.50734	0.414814	0.456975	0.352118	0.457961	0.595926	0.474919	0.599421	0.473683
225-250 μm rad	0.0713022	0	0.0866277	0.0555097	0.116301	0.0824893	0.107303	0.0492118	0.0390031	0.157417	0.0918296	0.00548335	0.0521516	0.00636978	0.0282278	0.0717904	0	0.0618021	0.053407	0.114143	0.0580898	0.0420316	0.0979991	1	0.377351
250-275 μm rad	0.0938694	0.0105351	0.161803	0.139326	0.486514	0.134433	0.286321	0.31355	0.273159	0.258913	0.37299	0.161676	0.298242	0.194149	0.23874	0.30059	0.792439	0.347532	0.305319	0.380537	0.274969	0.33345	0.335861	0.850759	0.3873
275-300 μm rad	0.010088	0.0342707	0.00869679	0.0459507	0.193402	0	0.167561	0.102207	0.118304	0.0944302	0.0460435	0.0144355	0.103081	0	0.201554	0.112754	0.276018	0.136601	0.152485	0.0292795	0.143519	0.206762	0.0172618	0.438283	0.383364
300-325 μm rad	0	0.0114123	0	0	0.0896282	0.0750148	0.0451892	0.0748488	0.0685619	0	0.136762	0.0472493	0.0826322	0.130649	0.0503918	0.0356392	0.517168	0	0.0615222	0.252659	0.118605	0.0661238	0	0.810593	0.312034
325-350 μm rad	0.0845871	0.00694579	0.16646	0.0269613	0	0.232412	0	0	0	0.122585	0	0	0	0.0323891	0	0	0.12297	0.0045121	0	0	0	0	0.0070169	0.664029	0.362591
Percentage of spots
Hassal_rad2	TEC-cilliated	mTECIII	mTECI-trans	mTECII	TEC-neuro	TEC-myo	pDC	T_Treg-diff_2	B-naive	aDC1	T_Treg_recirc	T_CD8_memory	T_Treg-diff_1	mTECI	B-memory	T_Treg_CD8	medFB-MHCIIh	T_Treg(agonist)	T_CD4	T_NK	T_CD8	T_ETP	aDC2	medFb	EC-Art-ELN
Hassal_body	0.639269	0.990868	0.872146	0.995434	0.748858	0.680365	0.990868	1	1	0.995434	1	1	1	1	1	1	0.981735	1	1	1	1	0.981735	0.995434	0.246575	0.488584
0-25 μm rad	0.637736	0.969811	0.849057	0.984906	0.713208	0.656604	0.984906	1	1	0.984906	0.996226	0.984906	1	1	0.984906	1	0.996226	0.988679	1	1	1	0.969811	0.984906	0.267925	0.373585
25-50 μm rad	0.649266	0.970636	0.887439	0.993475	0.745514	0.673736	0.995106	1	0.996737	0.993475	0.996737	0.996737	1	1	0.995106	1	0.993475	0.995106	1	1	1	0.988581	0.995106	0.293638	0.448613
50-75 μm rad	0.571823	0.944751	0.842541	0.98895	0.705801	0.640884	0.987569	0.998619	0.997238	0.98895	0.994475	0.993094	0.993094	0.995856	0.990331	0.998619	0.984807	0.991713	0.998619	1	0.998619	0.982044	0.98895	0.350829	0.472376
75-100 μm rad	0.500782	0.917058	0.805947	0.985915	0.687011	0.56338	0.979656	1	0.99374	0.989045	0.998435	0.99374	0.99374	0.99374	0.992175	0.99374	0.974961	0.992175	0.998435	0.99687	1	0.985915	0.984351	0.366197	0.446009
100-125 μm rad	0.48209	0.846269	0.761194	0.973134	0.7	0.531343	0.967164	0.995522	0.991045	0.977612	0.991045	0.991045	0.995522	0.989552	0.98806	0.995522	0.955224	0.992537	0.99403	0.995522	0.995522	0.959701	0.970149	0.425373	0.455224
125-150 μm rad	0.406	0.754	0.738	0.974	0.648	0.532	0.968	0.998	0.99	0.972	0.992	0.988	0.988	0.992	0.988	0.994	0.976	0.988	0.994	0.996	0.994	0.946	0.968	0.408	0.43
150-175 μm rad	0.475638	0.712297	0.693735	0.962877	0.675174	0.489559	0.946636	0.99768	0.99536	0.960557	0.99768	0.983759	0.993039	0.993039	0.990719	0.99536	0.944316	0.993039	0.99768	0.99768	0.99768	0.935035	0.953596	0.473318	0.468677
175-200 μm rad	0.394444	0.7	0.616667	0.938889	0.616667	0.438889	0.922222	0.994444	0.975	0.95	0.983333	0.972222	0.988889	0.986111	0.972222	0.994444	0.925	0.991667	0.994444	0.988889	0.994444	0.933333	0.933333	0.438889	0.380556
200-225 μm rad	0.414861	0.613003	0.606811	0.916409	0.616099	0.489164	0.925697	0.996904	0.981424	0.931889	0.96904	0.95356	0.987616	0.981424	0.959752	0.993808	0.934985	0.959752	0.993808	0.990712	0.993808	0.944272	0.925697	0.473684	0.452012
225-250 μm rad	0.333333	0.548387	0.541219	0.913978	0.609319	0.394265	0.885305	0.992832	0.964158	0.90681	0.967742	0.942652	0.97491	0.967742	0.949821	0.982079	0.88172	0.97491	0.985663	0.992832	0.992832	0.899642	0.88172	0.401434	0.369176
250-275 μm rad	0.413655	0.574297	0.60241	0.923695	0.638554	0.365462	0.883534	0.991968	0.967871	0.931727	0.963855	0.947791	0.975904	0.971888	0.951807	0.983936	0.895582	0.963855	0.987952	0.987952	0.983936	0.923695	0.919679	0.453815	0.361446
275-300 μm rad	0.335294	0.541176	0.529412	0.876471	0.570588	0.376471	0.894118	1	0.958824	0.905882	0.964706	0.947059	0.964706	0.964706	0.935294	0.982353	0.847059	0.964706	0.994118	0.982353	0.988235	0.905882	0.888235	0.4	0.376471
300-325 μm rad	0.335366	0.420732	0.493902	0.847561	0.597561	0.384146	0.841463	0.993902	0.945122	0.859756	0.932927	0.914634	0.957317	0.939024	0.926829	0.981707	0.823171	0.969512	0.981707	0.97561	0.993902	0.884146	0.859756	0.45122	0.384146
325-350 μm rad	0.350746	0.5	0.5	0.850746	0.649254	0.38806	0.828358	0.985075	0.925373	0.858209	0.925373	0.910448	0.947761	0.91791	0.902985	0.977612	0.761194	0.932836	1	0.977612	1	0.91791	0.850746	0.462687	0.373134

## Sheet: 5d
	space_map_cma	space_map_hc
TEC-cilliated	0.698373	51.1354
mTECIII	0.638952	62.9097
mTECI-trans	0.679367	104.922
mTECII	0.63197	121.678
TEC-neuro	0.597845	130.085
TEC-myo	0.650531	146.502
pDC	0.597301	148.34
T_Treg-diff_2	0.673812	148.437
B-naive	0.669069	149.871
aDC1	0.608287	155.566
T_Treg_recirc	0.646297	156.347
T_CD8_memory	0.526581	159.573
T_Treg-diff_1	0.606875	163.191
mTECI	0.568947	166.026
B-memory	0.575439	173.747
T_Treg_CD8	0.571369	176.712
medFB-MHCIIh	0.59565	190.575
T_Treg(agonist)	0.507202	193.581
T_CD4	0.472418	202.186
T_NK	0.643006	203.46
T_CD8	0.45064	211.954
T_ETP	0.467559	216.489
aDC2	0.574553	217.489
medFb	0.600175	224.369
EC-Art-ELN	0.551718	239.17
DC2	0.546236	240.621
medFb-RGS5	0.528621	243.642
DC1	0.437379	262.094
B-plasma	0.46731	265.079
Macrophage-APOC2	0.434279	271.361
SMC	0.488431	280.887
T_CD8aa(II)	0.62931	288.009
EC-Art	0.306305	316.775
aDC3	0.533514	342.333
EC-Ven	0.216633	353.96
PeriloFb	0.102263	367.267
Pericyte_COL1A1	0.155515	369.671
Myelocyte	0.317624	373.282
T_CDaa(I)	0.290593	475.331

## Sheet: 5f
	space_map_cma	space_map_hc	cell type
AL390719.2	0.6441873734394258	53.24067502613807	nan
TNFRSF18	0.6397947464898694	134.90010368640907	T_Treg_recirc
TNFRSF4	0.5732677981543494	157.85005738398303	nan
TP73	0.6380406794535791	119.86894711759878	nan
HES2	0.6617015174498515	27.7004	nan
ESPN	0.6601359710594663	34.87619845639482	nan
TNFRSF9	0.6762923494635084	112.0830574557062	nan
ERRFI1	0.6303903569806334	104.36721125959428	nan
GPR157	0.6308919110878065	79.24471799595219	nan
FBXO44	0.5824149158055798	132.55595017981662	nan
FBXO6	0.6736028082052777	112.74350999017288	nan
NPPA	0.6610433720810961	72.24706380531845	mTECII
NPPB	0.6150662711516781	100.47116712611735	mTECII
PDPN	0.6163406511048254	128.4676010166934	nan
EPHA2	0.6436175724619759	45.586686465010324	mTECIII
PADI2	0.6677001883287896	104.168	nan
ALDH4A1	0.6146566317511927	83.41369104697122	nan
IFFO2	0.5640371561306255	150.0997584169259	nan
PLA2G2A	0.6537228010290427	39.6898	mTECII
PLA2G2F	0.6507802449392199	53.766273403346275	mTECIII
CAMK2N1	0.6647274363247389	23.117626262446855	nan
CNR2	0.6106630315709954	210.28572945587848	nan
RUNX3	0.5555771923986403	167.6138920274905	nan
LDLRAP1	0.5803280262749592	155.03864527448783	nan
MAN1C1	0.5563529854290649	170.67948733435668	nan
ZNF593	0.5768467533581146	148.76117750147972	nan
ZNF683	0.599161	220.18003511069512	T_CD8ɑɑ(II)
SLC9A1	0.6529434865747915	117.84432522504024	nan
MAP3K6	0.5755134933393187	91.14584631779053	nan
PTPRU	0.6576769936955625	41.17754826692653	nan
KIAA1522	0.5802417197873457	115.17301988705425	nan
TMEM54	0.6714322181836302	49.48416735552975	mTECIII
RNF19B	0.5622658774796082	151.15952497660697	nan
EVA1B	0.5579500177570198	186.53748200049776	nan
ZC3H12A	0.6325936706537484	104.19184966121821	nan
MYCL	0.6676411840253438	75.0011	nan
COL9A2	0.6418726627819991	118.45953835858799	nan
CITED4	0.6631681924629869	63.51588513362302	nan
ST3GAL3	0.571554	128.40283188876484	nan
TSPAN1	0.6767501864050042	26.458190835676273	nan
CYP4B1	0.6519924450917981	56.970584004777876	mTECIII
PDZK1IP1	0.6752914203454188	43.7861	mTECIII
TACSTD2	0.6212907150930285	85.47882063578874	nan
PDE4B	0.6072012768116448	108.51434115721065	nan
WLS	0.6046824946165897	136.28731863565386	nan
MCOLN2	0.6633553956418068	129.93508149304412	nan
GBP1	0.5875321120900093	172.02453938417622	nan
GBP4	0.6267892268708694	154.88508835223072	nan
GBP5	0.685285	161.3202687046106	nan
F3	0.591295	87.02857623275013	nan
AC093157.1	0.5802103142828264	170.47594617550612	nan
VAV3	0.6243724405820514	48.22029851111439	nan
CLCC1	0.6869377140330657	105.71822373277433	nan
SORT1	0.6163665552446008	77.05656175897525	nan
CSF1	0.5512094117938988	199.86957557725546	nan
CD58	0.6127758449679535	142.61739834253973	nan
LINC02591	0.7050263016300418	119.92259843789016	nan
ANKRD35	0.6523593736584006	39.60937452399048	nan
PDE4DIP	0.5807950881814918	162.56541618587516	nan
BNIPL	0.6740324256418644	29.292839105433814	mTECIII
THEM4	0.6257946147731706	141.5706040007303	nan
TCHH	0.6530814188600251	60.14171882719262	nan
RPTN	0.6338880568035457	52.88277704469705	mTECIII
FLG	0.6551936822822183	61.64929754363717	mTECIII
FLG2	0.6517906727532885	37.962353290755516	mTECIII
CRCT1	0.6630018623306133	66.40063854013562	nan
LCE3D	0.6617445308728115	38.325170684158316	mTECII
LCE2C	0.6688775560982516	79.22586417338918	nan
LCE2B	0.6468614856721974	70.75136893889804	nan
LCE2A	0.6404911310027118	74.95601892358123	nan
LCE1E	0.6343190548828544	69.30945846599626	mTECII
LCE1C	0.6632548758314398	71.2922	mTECII
LCE1B	0.6715405532385107	44.72818104730433	mTECII
LCE1A	0.6523268316009508	63.580488818425856	nan
IVL	0.6296889487191175	68.9949	mTECIII
SPRR3	0.6407877731293167	36.531367091414076	mTECIII
SPRR1B	0.6279103639273792	66.37368827461363	mTECIII
SPRR2D	0.6511536433851594	41.68529266741169	mTECIII
SPRR2A	0.6259307902442278	35.632673226156896	mTECII
SPRR2E	0.6558779483229751	42.16894621209288	mTECIII
SPRR2G	0.6559156121020047	66.87919967961466	mTECII
PRR9	0.6760489931680518	44.50564718410469	mTECII
LOR	0.6120519546114361	69.5745	mTECIII
PGLYRP4	0.6675606483194075	40.685111866837005	nan
S100A7	0.6185929793402706	69.5191	mTECIII
S100A2	0.6064616582664532	89.1244	nan
RAB13	0.5837992510218282	118.5146619104825	nan
IL6R	0.6373043306818209	145.24324969534862	nan
ZBTB7B	0.5988674042613171	122.8457661526123	nan
MUC1	0.6670468945271925	55.05722254826661	mTECIII
RAB25	0.6519661936911717	46.649086357607786	nan
SEMA4A	0.6380200204481706	154.79261459685384	nan
CRABP2	0.6476228791720445	64.87763653319747	nan
ETV3	0.6345941860965958	69.09285175396722	nan
FCRL5	0.650429	140.93916360277956	nan
FCRL3	0.6412583514845139	171.92677410463645	nan
MNDA	0.5687858361681554	193.35648129497682	nan
SLAMF8	0.5509532270641371	180.15400784988324	DC1
IGSF9	0.6733431011314657	57.30457635109784	nan
VANGL2	0.6478515572701125	77.45843171560094	nan
SLAMF7	0.5880016817919437	187.14816381117302	nan
NECTIN4	0.6456833207957556	25.904978622485135	mTECIII
FCGR2A	0.6230536235328468	181.01642166485956	nan
FCRLA	0.7061636316030692	142.43905068289163	nan
XCL1	0.5645131238053982	186.92937235366637	nan
PRRX1	0.5522905882462835	154.99715651754633	nan
FMO1	0.5921582771466667	143.01650393610876	nan
SOAT1	0.6647759528764449	103.65581184932577	nan
LAMC2	0.6066174535270179	84.94566299336836	nan
NCF2	0.6193948223575007	115.89627638394897	nan
NIBAN1	0.5680047798666222	144.68859646024464	nan
INAVA	0.6602240157095131	40.490599125576416	nan
TNNT2	0.7038497723159975	56.387872783885605	TEC-myo
LAD1	0.6194079966364751	84.51580323193627	nan
TNNI1	0.6939084415415234	75.6141	TEC-myo
ELF3	0.6626123541467587	55.87335069521665	nan
PPP1R12B	0.5954005293431218	157.6240241627541	nan
CHI3L1	0.6242125219667257	105.34697480002127	nan
NUAK2	0.6974020287640669	102.88582135495821	nan
RAB29	0.6115997424757791	154.8349356361102	nan
RAB7B	0.5993259628312808	210.1189152996779	nan
PIGR	0.6634104548316703	47.54159254115315	mTECIII
CD55	0.6075664635230971	110.3251972288908	nan
LAMB3	0.6196442912027543	140.9062529978098	nan
G0S2	0.6275399756719735	173.70800336806343	nan
BATF3	0.5692041150991843	172.82873017042496	nan
ACTA1	0.670858	128.8299084866727	TEC-myo
ABCB10	0.5900435117017185	112.0917710587762	nan
PCNX2	0.6169459675509696	138.2903310935485	nan
ERO1B	0.6085943914595615	90.48025698267695	nan
ACTN2	0.7056705069404128	193.51888650043315	nan
CHRM3-AS2	0.6188635166658637	146.8570387206681	nan
OPN3	0.6834821431067901	101.16291958592205	nan
CMPK2	0.68851	134.956	nan
RSAD2	0.6565565987861512	138.7903069760219	nan
GRHL1	0.6660148711572211	36.7452	mTECIII
LRATD1	0.6606141668940589	45.51899797397068	nan
FAM49A	0.5715644718755181	138.56756219613436	nan
SDC1	0.6542233659353779	73.80497791320603	mTECIII
ADCY3	0.5861359940435978	157.23887389481692	nan
LTBP1	0.6614767154311317	86.27452719853548	nan
RASGRP3	0.6699769176980153	135.391	nan
MAP4K3	0.6108236824974306	160.4664296390561	nan
NFU1	0.5828091557280599	170.27347632886162	nan
ANXA4	0.571127	128.56732478053485	nan
ASPRV1	0.651394	59.763347673028335	nan
RTKN	0.6553578767191851	36.02580647851047	nan
DOK1	0.6450389431493644	77.53317407253782	nan
TRABD2A	0.5695047486269064	154.3033426422997	nan
RETSAT	0.6134450421551805	87.48674185587305	nan
GNLY	0.6810988463387574	142.86357800031357	T_NK
PROM2	0.6469016979308418	39.06407640330309	nan
SEMA4C	0.6152455779433347	113.92113464174896	nan
IL1R1	0.5840256158915036	108.60850252225518	nan
UXS1	0.5802191294829543	136.58485893562784	nan
MALL	0.5738594726466945	186.50268139081328	nan
TMEM87B	0.6030428512713869	113.68555865693935	nan
IL36RN	0.5939065381816395	16.6395	mTECIII
IL1RN	0.6541823456198679	73.49549839082621	nan
MARCO	0.6860967618581918	48.38251576718814	mTECII
STEAP3	0.6664879792549286	54.811811191436504	nan
FMNL2	0.6161931883218886	130.3910615849522	nan
NR4A2	0.6605275753867906	193.6932190811389	nan
DAPL1	0.6153674716647273	28.70871220500905	nan
NABP1	0.6021487423900672	157.63427020956175	nan
CTLA4	0.6681981484910686	114.69815507951256	nan
ADAM23	0.6331862803975994	72.353	nan
IDH1	0.6442640226550017	93.5801	nan
MYL1	0.6892243826834055	59.325922831511804	TEC-myo
MREG	0.6545083769151083	130.14848226981715	nan
RUFY4	0.6433747436085445	128.05397485322513	nan
DES	0.7061865655966965	70.8122	TEC-myo
EPHA4	0.6902010457854851	56.4642	nan
SGPP2	0.6336943352504772	56.44520824551095	nan
SERPINE2	0.5844264713490066	146.51838451355127	nan
SP140	0.7247167599623087	121.56242477513727	nan
RAMP1	0.6363299903661711	134.22527402412769	nan
HES6	0.6483656269453903	69.84166634775286	nan
ANKMY1	0.6153237839805662	106.48737437694074	nan
MAB21L4	0.6555004924385643	41.636312020239096	mTECIII
BHLHE40	0.5709788541118985	135.01036177854837	nan
IL17RC	0.5819613036478254	130.2137846362207	nan
TMEM40	0.6504893019636108	36.567057298873436	mTECIII
PLCL2	0.6618332045886511	117.98751308651461	nan
NR1D2	0.6468907562872863	101.51628147926169	nan
TRANK1	0.616077	187.2633217181382	nan
CCK	0.7018970974401222	85.30334326536772	mTECII
XCR1	0.592676	217.93673768395232	DC1
CCRL2	0.6693515007620833	154.98353934304882	nan
ALS2CL	0.6466414135238637	79.57744366560982	nan
DAG1	0.5729575880261228	99.94809630150358	nan
PCBP4	0.6460669856970213	97.5854	nan
TNNC1	0.6909818636303434	73.0978	TEC-myo
PRKCD	0.6273726403138237	138.29142182331097	nan
WNT5A	0.637269	27.62091158771767	nan
FEZF2	0.6438844225485997	67.82893095542738	nan
LRIG1	0.6539510534256918	159.11773524481083	nan
ROBO1	0.600655	127.94245482002621	nan
TMEM45A	0.6448287254755615	87.60914036453052	nan
NFKBIZ	0.6292306174139777	114.22615676276601	nan
CBLB	0.5962629665032716	144.19911123532407	nan
TIGIT	0.6851237067485051	149.548	T_Treg_recirc
UPK1B	0.6692255946668473	25.342423810446796	mTECIII
CD86	0.6603276884977418	158.15471237588235	nan
RBP1	0.6775256484524247	67.77710916659247	nan
GPR87	0.6201318028914892	177.5050385588853	nan
GNB4	0.6009119399287454	184.3885787200009	nan
SST	0.6879963431170636	65.74542821240972	mTECII
CLDN1	0.5857752466727293	112.65814861168991	nan
HES1	0.5872941410174201	112.78507037138101	nan
LRRC15	0.6577490617474525	75.13278939688935	mTECII
FAM43A	0.6206318189757314	174.77517170827022	nan
MUC4	0.6368929311947017	37.03762168459174	mTECIII
MYL5	0.6284943583217129	95.59807678653932	TEC-myo
SPON2	0.6342231454584958	72.79502336818587	nan
FGFR3	0.6553536058141383	78.17106682243224	nan
S100P	0.6416550961299226	59.56141474475748	mTECIII
PSAPL1	0.6670528606522159	55.72914343731955	nan
LGI2	0.6737882860653874	42.68268519503222	nan
SLC34A2	0.6587583759114628	39.53587675402116	nan
SEL1L3	0.5720327427121586	167.35045402119925	nan
TLR10	0.6762339538842017	132.3693066386481	nan
FAM114A1	0.600249	95.73440413795353	nan
TMEM156	0.6386279604251903	178.26813634478887	nan
RBM47	0.6240638737987534	107.67383324030388	nan
PDGFRA	0.6897607994943448	30.257125854796705	nan
HOPX	0.6229514079959341	115.80745737884493	nan
CSN2	0.6589490015042916	81.88217079754853	nan
STATH	0.6306460888828516	60.71583302777461	mTECIII
FDCSP	0.6135935376592658	92.11917480286304	mTECII
CXCL6	0.6916677388864606	46.453630375997015	nan
CXCL1	0.6793622467169798	67.91880488975852	nan
PARM1	0.5548583016740702	155.59924291287209	nan
NAAA	0.6160858362521551	295.6691174497949	nan
CXCL9	0.5836397092473149	174.6216215433533	nan
CXCL10	0.6135976206847271	157.39893035836772	nan
CXCL11	0.6975894672034194	135.26486150387862	nan
CXCL13	0.6376181701463043	220.95881201236756	mTECII
ANXA3	0.6318568634162772	94.84015494761124	nan
ANTXR2	0.587969	209.95074929808032	nan
RASGEF1B	0.624948	117.92064851158928	nan
TMEM150C	0.6505511251396227	68.29603981100236	nan
SCD5	0.641787	127.5555074208695	nan
PTPN13	0.6594340610481404	58.28198537175295	nan
HERC6	0.6258625857073108	138.62874478012768	nan
HERC5	0.6879680864006597	115.58148547844792	nan
GPRIN3	0.6800009673291415	242.51649165122748	nan
DAPP1	0.5886337265830583	159.6703553519502	nan
BANK1	0.6729757782421281	201.40034346826698	nan
TET2	0.6689969886825982	66.11645904321881	nan
IL15	0.6154948089869997	117.39221401033289	nan
TMEM154	0.6976905796321811	105.36136904059117	nan
MARCH1	0.6094011464755599	204.1645472407011	nan
MSMO1	0.6551084599274611	61.33290530463627	nan
ACSL1	0.6237185154408458	110.49291559312587	nan
H3.Y	0.6276811433605254	63.90879581018164	nan
EGFLAM	0.620999	131.08995892165052	nan
OSMR	0.6250141556005179	156.89488956789663	nan
SNX18	0.6142069144289394	134.3184519519166	nan
GZMK	0.6743644063128793	243.95087433509823	nan
MAP3K1	0.6066355583125032	159.14947785751684	nan
ARHGEF28	0.6473313695726343	90.34787355154619	nan
MEF2C	0.588851	174.33576872008388	nan
ELL2	0.6678262822319284	59.71181785860837	nan
PAM	0.6577441096283805	107.24779396968233	nan
COMMD10	0.5999849226126662	93.08063583546249	nan
SLC12A2	0.5740381188265531	151.34358829983552	nan
PDLIM4	0.5803031411914436	105.63763824049259	nan
AC113410.2	0.6444229897545649	25.28614470040124	mTECIII
SPINK5	0.6116427218995284	78.3693	mTECIII
SPINK6	0.6401598878041181	60.88546111331722	nan
SPINK7	0.6194686991334876	83.87752227812899	mTECIII
SPINK9	0.6332505629237993	45.76615401283536	mTECIII
SYNPO	0.6270033584219444	147.77672766736276	nan
GALNT10	0.6111155315998007	155.22144110930262	nan
HAVCR2	0.6234241877416675	274.81893435960086	nan
IL12B	0.6192945474347106	172.97663425884937	aDC1
FABP6	0.6241380601696889	89.2724	mTECII
MIR3142HG	0.6630242743955973	154.04647762644132	nan
WWC1	0.6564161445601733	21.174117849977577	nan
GABRP	0.6565139866599259	48.24728127427691	mTECIII
TSPAN17	0.6358474412463604	105.81881971839404	nan
IRF4	0.5811335914152282	164.12225040395867	nan
TUBB2A	0.6154181509729796	32.772068736789265	nan
TUBB2B	0.6852118386493653	64.66465028748836	nan
LY86	0.6635397754264298	175.98241140090923	nan
ADTRP	0.6359820261884125	58.648250641700635	nan
HIVEP1	0.5926275076321278	141.0675482324982	nan
PHACTR1	0.6275777503031651	116.9966811215628	nan
MYLIP	0.5690091562347522	152.11403093461496	nan
KIF13A	0.6298568818010408	103.63885422436347	nan
BTN2A2	0.5914186563099217	133.8603593440229	nan
BTN3A3	0.5756437381442181	164.59158563663982	nan
TRIM31	0.6564758568044609	39.88620706581927	mTECII
C6orf15	0.6232849000285212	47.61064912514154	mTECIII
CDSN	0.6561662842329918	47.7738	mTECIII
PSORS1C2	0.6471506786740954	49.82486461509666	mTECIII
LTA	0.6989437185957059	111.0792536056834	nan
LY6G6C	0.6583293242430499	38.639066053637094	mTECIII
CFB	0.6290687955477731	128.14044266668913	nan
HLA-DOB	0.6076541799169259	147.05641045443667	nan
MLN	0.6372764665480148	54.77327107317241	mTECII
FGD2	0.5630477444737628	177.03662531672973	nan
TFEB	0.6380609707365994	138.62162700415064	nan
ENPP4	0.6377800034628022	36.20906832664836	nan
KHDC1L	0.6998136356044753	27.76240737488463	mTECII
MYO6	0.6192340162090032	94.94411635764543	nan
ANKRD6	0.6953679033141924	64.48591771862081	nan
CRYBG1	0.5732486454976196	165.39133854214472	nan
SMPD2	0.6035071485649252	99.46971771422598	nan
ZBTB24	0.5686638427243614	137.58650665665073	nan
CALHM6	0.667689	166.99286107477067	nan
FABP7	0.670376	34.03070228575245	nan
SMPDL3A	0.660791	44.6686	nan
VNN2	0.5550483026095268	132.57333509744842	nan
ADAT2	0.5627427273001772	144.1373207402079	nan
ZC3H12D	0.6805443964846423	131.45957821300934	nan
SNX9	0.5799520592649164	151.1058000832174	nan
SYNJ2	0.5972473142914921	100.79204941662636	nan
CCR6	0.7058184500942593	165.9495160366496	nan
AFDN	0.596242	145.62235782099125	nan
TMEM184A	0.6577318909077373	34.64064810790617	nan
GNA12	0.6155196039230368	219.77668214557585	nan
ICA1	0.6909641267839325	102.65520810675737	nan
TSPAN13	0.5790236804393835	150.55292909951575	nan
AHR	0.5550837056217196	195.50977268210204	nan
ITGB8	0.6635501179616016	55.334030249582135	nan
TRGC2	0.5653704039044913	216.20552226570862	nan
CLDN3	0.6270667944573103	102.80332143272321	nan
CLDN4	0.6218793558583996	93.63172589329321	nan
LIMK1	0.6443585522773948	181.35034844600943	nan
LAT2	0.649346	151.67249962145274	nan
CLIP2	0.6111742938916042	136.4142868251695	nan
GTF2IRD1	0.641589	23.448486608827963	nan
GSAP	0.6206611498338839	126.85681204676172	nan
TFPI2	0.6568647643241361	146.96799406344053	nan
PON2	0.5524011129476771	143.12738893023402	nan
DLX5	0.6521266572194615	35.54998844417065	nan
AZGP1	0.6618167643783709	28.187834250973253	mTECII
PLOD3	0.5813640670634445	246.76485427911598	nan
LRRN3	0.6456135759333042	170.92400640431123	nan
FAM3C	0.6725051733893777	112.68028667600491	nan
FLNC	0.5961200772202057	109.27585954843912	TEC-myo
IRF5	0.6339469647686358	122.41485933914338	nan
CPA5	0.7215441001621504	120.38014130576403	nan
AKR1B10	0.624879	53.74611956914931	nan
CREB3L2	0.6030153200864353	152.75478733174802	nan
PRSS2	0.6279321044957749	45.59456866119245	nan
KEL	0.6482931482051649	56.25713227062637	nan
RARRES2	0.5850823733426986	157.9272679908853	nan
GIMAP8	0.6014245535624072	213.73657886914825	nan
GIMAP5	0.5925233716050389	172.77338960076466	nan
TMEM176A	0.5707782545061031	191.9044363558754	nan
ATG9B	0.6540437378336902	29.795739377907605	nan
AGAP3	0.6001821122830827	143.73897005055022	nan
ANGPT2	0.556332	134.36785548340845	nan
DEFB1	0.631382	50.304739075184706	nan
DEFA5	0.555578	100.31448675946059	TEC-neuro
DEFB4B	0.6187149426009584	63.310045691511554	mTECII
DEFB4A	0.6468899920754794	90.98301886744255	mTECII
PRAG1	0.6787925897951919	121.39012114526376	nan
BLK	0.589151	159.99363943081178	nan
NEIL2	0.6423060565262423	156.6142807610812	nan
AC068587.4	0.5916882653828973	22.855093755733687	nan
ADAM28	0.6761722046942749	130.333	nan
ADAMDEC1	0.6283343056301729	206.9636272902256	nan
SCARA3	0.6098513453068828	142.4181392420002	nan
DUSP4	0.6020355902707343	150.00167840605752	nan
LYN	0.665808	139.35849304009184	nan
SDR16C5	0.6691337614998165	42.96000521518441	mTECIII
EYA1	0.6335724629336646	103.14542275057046	nan
MSC	0.6662631436657198	131.75110294422413	nan
TPD52	0.6543265442618509	88.15468575209533	nan
CALB1	0.6143194033992257	97.7933	nan
ESRP1	0.6716582316647332	34.52762652178109	nan
NIPAL2	0.6049245031588658	122.9348553600585	nan
BAALC	0.6581114446622411	43.07250781306206	nan
MAL2	0.6719315407423989	37.44684067005435	mTECIII
SQLE	0.6654823521787993	78.21482720044118	nan
LINC00861	0.6249550010753667	186.71559211223757	nan
PVT1	0.6824832290303169	114.92633624417566	nan
ST3GAL1	0.5685991783035385	169.0143069211584	nan
COL22A1	0.6722054856243155	78.3837	nan
PTK2	0.6523318588124206	132.0443875798713	nan
ADGRB1	0.7192523282264845	86.66585257910648	nan
PSCA	0.6768595066955113	37.426245985758975	mTECIII
LYPD2	0.6305787633967113	83.99233916925812	mTECIII
SLURP2	0.6491408821093054	52.765984716856266	mTECIII
LY6D	0.607901	76.05702994842171	mTECIII
MAPK15	0.7062862821110816	53.59431926398205	nan
TTC39B	0.613818	120.89982709589964	nan
CDKN2A	0.6438323885522489	18.68628729772517	nan
CDKN2B	0.6674235204396202	34.76264867519018	mTECIII
TUSC1	0.6816917150132765	75.70706341640894	nan
CCL27	0.6236004678761189	78.9477	nan
UNC13B	0.6555904557443721	41.71719017367294	nan
CD72	0.5894251036095558	160.2115135247413	nan
PAX5	0.6402763687852641	165.35411116632054	B-memory
BX255923.2	0.5764122868649648	133.09358440381448	aDC3
CBWD5	0.5646836901969868	135.47737821019768	nan
GADD45G	0.5870916458024394	56.81992921048238	nan
PTPN3	0.6379762130804874	30.24886408784188	nan
SLC31A2	0.6694025040569853	27.810317959949163	nan
BSPRY	0.6626040018763598	38.22244015106046	nan
RGS3	0.654029	131.9355031445868	nan
TMEM268	0.6228805819032889	101.0910153110429	nan
NEK6	0.6961549152068587	104.547	nan
LRSAM1	0.6051326118915482	123.84711699853435	nan
NIBAN2	0.6295456515846158	71.90962577206255	nan
AK1	0.6061902604045771	114.51444294807332	nan
ST6GALNAC4	0.6182735348019721	145.10400270852583	nan
LCN2	0.6182458801442455	60.328041310807045	mTECIII
DNM1	0.7186272822949131	83.52819924974449	nan
IER5L	0.6383422626087388	52.59062146730325	nan
PTGES	0.5585338480803015	119.13197384783153	nan
NTNG2	0.5511998231703639	160.34990070852652	nan
SLC2A6	0.719989	94.68245197074798	nan
SARDH	0.6239190052201171	143.17848611978667	nan
VAV2	0.6272271498501533	118.07958870796635	nan
AL590226.2	0.6571063905727327	36.80417425953243	nan
MAMDC4	0.5976760875379609	114.12967530194395	nan
UAP1L1	0.6342659095412255	258.2780237683949	nan
CYSRT1	0.6704029027933694	28.421514188704023	mTECIII
EXD3	0.6277066590410897	126.42766276486769	nan
CALML5	0.5526146846404537	118.419	mTECIII
PFKFB3	0.5635930333261732	158.71937637650694	nan
FRMD4A	0.581542	138.9522640763359	nan
NEBL	0.6423101597969032	45.96655917374609	nan
ALOX5	0.6718407952618884	170.93407417118488	nan
ARHGAP22	0.6056277779198059	149.81225593060137	nan
TMEM273	0.5782146677980933	281.6171253012717	nan
SLC16A9	0.6664502012442355	41.420379366565534	mTECIII
ANK3	0.5973464711435987	129.52567766144352	nan
H2AFY2	0.6654520939110801	80.42769332443585	nan
PALD1	0.638287	158.07034304594967	nan
PRF1	0.7024093801142699	205.24893945855905	nan
PCBD1	0.5616404330219503	176.16100609809922	nan
UNC5B-AS1	0.6756199927495722	20.540417238971127	nan
SFTPA2	0.6532442358823816	100.31710254703995	mTECII
SFTPA1	0.6834810298331743	108.08231123272901	mTECII
SNCG	0.5929735924100978	87.32599344381553	nan
FAM25A	0.6368878722124807	46.10764829245448	mTECIII
STAMBPL1	0.5569383792280136	146.18951917487297	nan
FAS	0.6413236814516738	77.48247947340926	nan
CH25H	0.6254682257711733	127.16314208639216	nan
IFIT5	0.7043821583804774	120.78307059891627	nan
CYP26A1	0.670444	40.81429157053025	nan
MYOF	0.5569748646705962	109.14265782237705	nan
TCTN3	0.6745262463779506	52.20019198435595	nan
ENTPD1	0.6257507359218857	153.47149782920275	nan
BLNK	0.6326941085314798	69.12810945321777	nan
PIK3AP1	0.6811196943189342	174.76915817137515	nan
POLL	0.5570431488026298	131.4335589125523	nan
RPARP-AS1	0.5556696201996343	167.19559981909347	nan
DUSP5	0.6581855822130378	134.17251823686576	nan
SHTN1	0.551562	176.97694854192707	nan
BAG3	0.635516	39.46766570739155	nan
INPP5F	0.6522971631842767	85.27955948136206	nan
CHST15	0.5631437147496153	134.7478692728898	nan
ADAM8	0.5996113507409794	147.55766497139794	nan
PKP3	0.6153577894903394	84.15027981287953	nan
EPS8L2	0.6485843169343555	77.26693025273265	nan
TNNT3	0.6340985734650646	111.06777639398449	TEC-myo
CDKN1C	0.629239	130.74002253010337	nan
TRIM21	0.6390144096704905	176.98880650529603	nan
PDE3B	0.5838028824021066	163.07053191160412	nan
CALCA	0.6853714460426374	30.82502274796547	mTECII
SAA2	0.5840151178089688	76.7481	nan
NAV2	0.6408528530001877	126.83320511244949	nan
MUC15	0.658366	41.72876156494435	nan
PTPRJ	0.5865336312628436	160.09462105720186	nan
PRG3	0.5837082010838327	158.36043654267255	nan
SCGB1D1	0.6702790594917412	54.77413966174548	mTECII
SCGB2A1	0.6413647910775544	58.16378091377609	nan
SCGB2A2	0.6285676209603702	96.75458169105215	mTECII
SCGB1A1	0.631745	68.33202184857214	mTECII
PLAAT3	0.6506318677955502	141.54961625647306	nan
SPINDOC	0.6521060322918785	147.81201401790878	nan
CTSW	0.6796539822213364	165.41737900814852	nan
CST6	0.6395066255955201	64.28431608582271	mTECIII
SPTBN2	0.6694771354188994	52.90218716851219	nan
ALDH3B2	0.6562646415648226	46.28293713362619	mTECIII
AP002807.1	0.5651039920777094	99.38874200694863	nan
GAL	0.5980813608687793	78.35674797847051	nan
IL18BP	0.566034	246.97789329282847	nan
ARRB1	0.5712803205882938	197.03267187523124	nan
DGAT2	0.6631532921116631	46.053760809126146	nan
RAB30	0.6133785975209782	170.59487450164096	nan
SYTL2	0.5897308687074142	151.52776716924043	nan
SMCO4	0.5933781864092783	129.45556764833339	nan
MMP7	0.6386107283142217	138.4281682543538	nan
MMP12	0.6652979691896741	128.47482521994323	Macrophage-APOC2
CASP1	0.6085114700433366	151.6763656123639	nan
CARD18	0.6654541301148152	46.38781918999562	mTECIII
COLCA1	0.640466	66.3272	nan
POU2AF1	0.5949414405213967	163.04294140255692	nan
LAYN	0.6837132231767415	105.79869780312562	nan
CADM1	0.5713793994741365	171.30893078895414	nan
APOA4	0.6695375553054765	81.94073761236326	mTECII
APOC3	0.678963	85.66869987600367	mTECII
APOA1	0.6522682248161887	68.14485660962099	mTECII
TMPRSS4	0.6452835613893217	25.44497408984052	nan
HMBS	0.6776745953381141	95.67584062704269	nan
DPAGT1	0.5902595705526656	125.86331649543564	nan
NECTIN1	0.6497272421546297	87.17947781096282	nan
SC5D	0.6239705566287596	89.49422817596216	nan
ZNF202	0.6097245517503005	90.80563825028588	nan
PUS3	0.6255002156144355	120.74987953638798	nan
ST14	0.5877897195320946	138.57880350494227	nan
WNT5B	0.6435614429459816	119.99402811477319	nan
SCNN1A	0.6764485628410646	36.813181787487615	nan
LTBR	0.5675310981661966	168.38205677304632	nan
COPS7A	0.566665	138.55862688483776	nan
LAG3	0.6928413764996286	108.51989015106467	T_Treg_recirc
A2ML1	0.6274712817708428	77.66034202739282	mTECIII
KLRB1	0.6540957076384647	128.4989970239666	T_NK
CLEC7A	0.6076652782494504	117.84951261298758	nan
KLRK1	0.6511227409894389	177.2644539596145	nan
PRH1	0.6057110113596719	86.11535599477186	nan
GPRC5A	0.6391517604728657	38.25105904577686	mTECIII
PKP2	0.6120523871886949	98.08956474478384	nan
PCED1B	0.6518375076931586	162.20215798605523	nan
FKBP11	0.5790760963712777	183.58426144572454	nan
KRT80	0.6603714580444273	36.64683014918826	mTECIII
KRT7	0.6410886728165132	65.61937707344488	nan
KRT81	0.6628448428108413	34.454655240397884	nan
KRT75	0.6401196545079987	43.98634219075066	mTECIII
KRT6B	0.6417630949974866	57.569491434269416	mTECIII
KRT6A	0.5633626595653642	103.76067766383218	mTECIII
KRT2	0.6395073116777044	52.71122163191915	nan
KRT77	0.6680854906052835	47.134209237307545	mTECIII
KRT4	0.6288852832353081	58.76356775662216	mTECIII
KRT79	0.6534427679856695	50.75531485159905	mTECIII
KRT78	0.6492446578068166	18.154612970180416	mTECIII
KRT18	0.593925	99.08738945678652	nan
ITGB7	0.6095716838428933	136.84192417760826	nan
RARG	0.6830382501138814	36.0098	nan
ZNF385A	0.6338925836398247	90.59962520667233	nan
DCD	0.6011860994172199	80.09247048909604	mTECII
MUCL1	0.6275783608781217	42.72364316888173	nan
SUOX	0.7059232233950546	75.0292	nan
IKZF4	0.6923655710532357	117.39459084227268	nan
ERBB3	0.6694453375170948	47.2815	nan
RASSF3	0.5832655818987158	173.0995073613983	nan
IRAK3	0.6015120067338275	183.3620348845114	nan
HELB	0.6782626564817605	142.0658414454083	nan
CPM	0.5617639003041568	181.6454933250687	nan
PHLDA1	0.5535846408477823	173.33853811613605	nan
CSRP2	0.5544059656671044	200.1846958576305	nan
PLXNC1	0.6449081139218817	147.06663729063118	nan
MYBPC1	0.6827964556311802	39.040808260898324	nan
ASCL1	0.587404	116.66949885089821	nan
CKAP4	0.5985613371590124	118.23550019031372	nan
SSH1	0.6494083481561763	120.12412549038883	nan
MVK	0.6018868921848545	100.7025607116311	nan
HVCN1	0.6214393241226533	149.56038817859496	nan
OAS3	0.5501349637192712	183.72775859748137	nan
PLBD2	0.627261	168.1309935622832	nan
TESC	0.6128833564799936	91.01275414369871	nan
OASL	0.7149994878324039	83.9423	nan
P2RX4	0.5816149254532078	141.34350803619225	nan
ATP12A	0.6587811948849244	31.090318506172853	mTECIII
FLT3	0.5817948841741954	177.18678462259572	nan
FOXO1	0.577381	168.61100599374532	nan
OLFM4	0.6426027989557603	55.04383412898809	nan
KLF5	0.6352359332531153	80.95891498338621	nan
TBC1D4	0.5863059334571297	156.25072261590276	nan
SCEL	0.6532900886970673	30.396333691486358	mTECIII
GPR183	0.6241194036294954	148.09303633668372	nan
TNFSF13B	0.596772	194.34862217788728	nan
SLC39A2	0.6680826264023751	24.37005255625584	mTECIII
RNASE7	0.6512857428783544	25.39646071769217	nan
SLC7A7	0.6343112205680974	161.1587745703356	nan
MMP14	0.6018164902113389	140.50860994748172	nan
EFS	0.6430071131614934	69.76961048292414	nan
MYH7	0.6403833772514885	145.6708317844516	TEC-myo
TGM1	0.6433432256360473	36.56030962728301	mTECIII
DHRS1	0.6651329959776433	53.005845375679876	nan
GZMB	0.6639139984171868	124.2434809264982	pDC
ERO1A	0.596407	120.88640072066364	nan
TMEM30B	0.6558413686516593	119.07303945388898	nan
GPX2	0.653308	42.180911500948596	nan
RDH12	0.6559601323390135	50.05154226606665	mTECIII
BATF	0.6500828625145499	132.58744947595036	nan
TGFB3	0.5702201570287441	131.11513354305868	nan
VASH1	0.6282810305445926	187.33551591258157	nan
TC2N	0.6185058782652657	126.44903082132484	nan
ITPK1	0.6378151179058887	160.55499877841632	nan
SERPINA1	0.6027063036854987	122.4128990428774	nan
TCL1A	0.6274437607782369	157.40371705919583	nan
DLK1	0.6467544539086951	102.99450709562863	nan
CDC42BPB	0.571145	118.28814274616781	nan
CKB	0.626901	98.33765860287293	nan
ASPG	0.6691688302235024	32.094627732971674	mTECIII
CEP170B	0.6309991356353005	61.67099179898005	nan
PLD4	0.6755392324166446	127.51370347290622	pDC
IGHE	0.633515	151.54563799492539	nan
FAM30A	0.6533335700800085	160.41802877864217	nan
GABRA5	0.6310813294358543	113.16835295497202	nan
ACTC1	0.6672271047600596	126.6066657856119	TEC-myo
MEIS2	0.6692933420217663	73.61741707217935	nan
CCDC9B	0.5948282681228203	74.05060260070299	nan
SPINT1	0.6112864443161445	104.45280991129381	nan
RHOV	0.6505042176675664	65.65041439478337	nan
EHD4	0.5955060867144144	168.74418616120076	nan
SORD	0.6530338803086855	56.88069849390967	nan
DUOX1	0.6375564685971966	38.514701380682766	nan
GATM	0.6797311755715609	113.33970338182269	nan
C15orf48	0.6472439062606513	111.01008433404584	nan
LYSMD2	0.5989193236979746	208.97711305158555	nan
MYO1E	0.6161094463411685	99.64828400630198	nan
LACTB	0.5578748557754499	140.12383548835592	nan
SNX22	0.5794985203607195	156.7592716569833	nan
CILP	0.6671581838235268	42.37013531417721	nan
PEAK1	0.5500999924309333	138.73133778257508	nan
BCL2A1	0.6382311397260368	146.63367154879248	nan
ABHD17C	0.6769595532321363	49.40214759988361	nan
HAPLN3	0.6425500642043678	128.9780296295548	nan
RHCG	0.6696489765354535	31.087408705419506	mTECIII
ANPEP	0.5563257086807071	200.34019266158265	DC1
FES	0.5519310149950708	236.5662117861359	nan
SLCO3A1	0.5717980724910932	199.98271113320448	nan
MCTP2	0.6123647235169509	119.52021247708834	nan
LRRK1	0.6242286021545301	134.86760387707824	nan
AC009041.2	0.5922890268159702	120.64945764342113	nan
GFER	0.5962214689485549	223.3478032087081	nan
PRSS27	0.6262282178516287	11.944763683219307	mTECIII
TNFRSF12A	0.5885077969646431	36.82334297942345	nan
BICDL2	0.661561	35.080433965780365	mTECIII
SMIM22	0.6434284493985304	19.049483098753868	nan
PPL	0.6553652704159961	74.29575559910015	nan
EMP2	0.6558978885451128	70.43372044478626	nan
TVP23A	0.6930499363966041	87.20228386685712	mTECII
PRM2	0.6912176833575349	102.36275999053932	mTECII
TMEM159	0.5539426464160304	124.30843102625973	nan
EEF2K	0.6286151164393067	102.36372601067737	nan
APOBR	0.5868528414238149	163.48939828686807	nan
CD19	0.5619990658319708	168.70636258934348	B-memory
MYLPF	0.6365249887357086	129.2961812489915	TEC-myo
PYDC1	0.6638222700747143	41.561291221022735	mTECIII
ITGAM	0.6509988332383218	67.81562931584196	nan
AKTIP	0.5596848969020384	182.51976955209386	nan
CES1	0.6679719644703515	55.757880831138664	nan
MT4	0.665786	40.3154	mTECII
MT3	0.6755751209689105	63.47363304527603	nan
MT1G	0.7048693756985623	73.38188678507593	mTECII
ADGRG5	0.6680929921684237	129.20408154228844	nan
NDRG4	0.6657107377881826	39.52104038532086	nan
CDH11	0.6048485146506958	134.61168590767588	nan
RRAD	0.6801990086381547	48.280464017458506	nan
C16orf70	0.6488327138449362	99.29037586426229	nan
TPPP3	0.6379687347577483	94.76794696989633	nan
DPEP2	0.58132	138.89475239495485	nan
ZNF821	0.6179318768528589	105.04453467231475	nan
MLKL	0.6733586566207486	97.39881282264925	nan
MEAK7	0.6347103031282615	145.53550221051344	nan
GGT6	0.6722227449411018	56.79726867422067	nan
CXCL16	0.5722622721472691	142.1	nan
ENO3	0.6592766065419098	109.29358160602543	nan
CLDN7	0.6240705942642227	61.298877360375855	nan
PLSCR3	0.5536273753260399	159.85707088385786	nan
TNFSF12	0.6582219420666411	171.2706581960095	nan
TNFSF13	0.5818331712994079	173.43902260844698	nan
ALOX12B	0.6610931605082986	31.37955612799465	mTECIII
MYH3	0.6358010138679889	135.99313668960184	TEC-myo
CDRT4	0.5514731192808392	98.72139591903712	nan
TRIM16	0.6181966657589872	70.46493119692391	nan
FAM83G	0.6228365519184883	56.508376456212766	nan
ALDH3A2	0.5987466299889447	121.14247698371868	nan
TLCD1	0.6562403342755991	29.690967203658136	nan
DHRS13	0.6558195892295021	119.98502466829626	nan
RAB11FIP4	0.6302717194817223	114.77028675207616	nan
CCL7	0.6826000193683401	33.32364904907718	mTECII
CCL1	0.582256	66.57181684530505	mTECII
CCL3	0.6711029417152324	69.69305462745409	nan
CCL4	0.7114795216633677	145.36875356415598	nan
CCL4L2	0.5989887046047049	133.67689477481505	nan
PGAP3	0.6855751005740102	94.44160950979614	nan
ERBB2	0.657175	77.74068027055041	nan
RAPGEFL1	0.6609956112483448	42.612863411984016	nan
RARA	0.6581716634730015	124.08873841975407	nan
KRT25	0.7018151394946663	74.07550520784112	nan
KRT23	0.6213222015415222	46.629062177146146	mTECIII
KRT33B	0.5745042769755194	74.76678779595792	nan
KRT31	0.6765684328359696	37.128347031084104	nan
KRT36	0.6242201946353405	79.06357727273527	nan
KRT13	0.6060909562868567	114.16472161263752	nan
KRT9	0.5999895990407678	83.9343	nan
KRT16	0.5821807950289878	91.95570623999707	nan
GAST	0.6291451285052518	72.2812	mTECII
GHDC	0.6504477097849954	115.19511450714913	nan
PYY	0.6435658719864967	85.07611036175904	mTECII
MYL4	0.6872088368986686	82.84888558270956	TEC-myo
ABI3	0.6239086265943885	151.37171667692076	nan
ITGA3	0.6482135268252426	109.31052791079294	nan
SPATA20	0.6080658127311693	132.82606436004866	nan
SCPEP1	0.6014909903705528	149.77420924477065	nan
YPEL2	0.5809168262818031	145.50520591199694	nan
CA4	0.6796858864628786	113.77496325713182	nan
CYB561	0.6574033789966496	22.671113073563138	nan
CSH2	0.6618696436044125	48.96085253347737	mTECII
C17orf58	0.6452833047035501	33.87776543717496	nan
SLC39A11	0.6872888432983852	50.94129217992434	nan
LLGL2	0.6257646736730654	70.08948733049458	nan
EVPL	0.6537242656764757	33.32123185826673	mTECIII
RHBDF2	0.6476194708716452	123.41371941338306	nan
SGSH	0.5949398688574862	193.61657197697522	nan
NPB	0.6515757004977135	79.33032476832729	mTECII
SECTM1	0.574019	172.8798685455242	nan
ZNF750	0.6650033318232887	35.14376707915091	nan
METRNL	0.5786751478066895	98.35645751458955	nan
EPB41L3	0.5862200865239412	145.3494160439901	nan
RAB31	0.5773842938544094	172.90333212723172	nan
TUBB6	0.6012866043405749	139.45737906714174	nan
LAMA3	0.6004804481494677	119.38005893058929	nan
DSC3	0.6445843304954686	72.5227	nan
DSC2	0.6043504659000893	83.60510225431305	nan
TTR	0.6638929907680563	45.24380925848278	mTECII
MYO5B	0.6515591130333779	48.52678468623479	nan
ALPK2	0.6125663063735631	140.32976740588296	nan
SERPINB13	0.6486869884600671	59.7015	mTECIII
SERPINB4	0.6473928187259076	58.15589599956737	mTECIII
SERPINB3	0.6574359798601173	49.95913640880862	mTECIII
SERPINB7	0.6521198329890133	45.40564153882845	mTECIII
SERPINB2	0.6363629258144478	56.92533630513692	mTECIII
ZNF516	0.5908937288764677	136.39418424816424	nan
MBP	0.6302994857568195	153.5379693088157	nan
IZUMO4	0.6721410681857818	93.0519	nan
MATK	0.5646585531088807	157.53491186592618	nan
EBI3	0.5952281248250335	160.27461958876552	nan
STAP2	0.5981867223898188	102.04248581451705	nan
CD70	0.679224	60.43711100611143	mTECII
TRIP10	0.6375588346378409	116.80773796599308	nan
SH2D3A	0.6144274521382221	107.36561412179168	nan
MBD3L2B	0.6760302165414849	47.06271968705196	nan
FCER2	0.6174744634162096	140.00515431113465	nan
MUC16	0.6354481734892166	56.592702742044374	mTECIII
RAB3D	0.6459173709637994	44.656419757857805	nan
LYL1	0.5862417428507366	164.45503573149833	nan
AC020916.1	0.6629385663168804	47.200666027354764	nan
CASP14	0.6619464374225276	54.668302206061526	mTECIII
EPHX3	0.661825	42.31838177821663	nan
CPAMD8	0.6508907763706601	80.58641156699018	nan
NR2F6	0.6343903531214352	82.0728	nan
SLC27A1	0.5904830668209731	148.89024925173152	nan
NIBAN3	0.6636343292534587	135.37230572515207	nan
CEBPA	0.6234878392178266	118.63607301723702	nan
LSR	0.6505309734986816	82.35160155002337	nan
CD22	0.6341304610608878	145.7034865320826	B-memory
KRTDAP	0.5872915967056569	93.99305586165202	mTECIII
DMKN	0.6154634147027295	104.90759190154743	nan
SBSN	0.6266419621708733	78.39342883899528	nan
C19orf33	0.628811	79.84759093050154	mTECIII
CAPN12	0.6807430227440702	111.5622729143576	nan
LGALS7B	0.6483204810762083	48.445308926519424	nan
NCCRP1	0.6012913234054983	130.5047758239438	nan
FCGBP	0.5960277612111615	127.5231357642955	nan
SERTAD1	0.6283016037943564	98.08398878008887	nan
MIA	0.6819647959881476	51.54617937578993	mTECII
LINC01480	0.6263708132408132	158.54334423151715	nan
CEACAM6	0.6192580253346631	45.96965544232624	mTECIII
POU2F2	0.5937146708091406	164.81773672699165	nan
CNFN	0.5902110585903919	73.14017823874288	nan
CXCL17	0.692299	7.733658934222551	mTECIII
LYPD3	0.584035	97.91061444120935	nan
APOC2	0.6382116082371311	224.81628256584224	nan
CKM	0.6980276606341133	36.80824863155644	TEC-myo
PPP1R13L	0.6650312932515905	47.71019666716351	nan
IGFL2-AS1	0.67594	32.57535768580846	mTECIII
IGFL1	0.584675	79.55437392105331	mTECII
PTGIR	0.6475223807136293	99.84734717526659	nan
GNG8	0.6972778438058799	120.70701066922707	nan
SULT2B1	0.6673654418071531	47.37593310430292	mTECIII
TRPM4	0.6319917413086986	61.87053323938679	nan
RRAS	0.5671615733728808	165.11787307574224	nan
IL4I1	0.6061465321268715	138.6317767962073	nan
MYH14	0.6547475116702922	53.94426411972519	nan
SPIB	0.5757669007239461	154.97243690899043	nan
MYBPC2	0.6652721853402347	60.40010340963081	nan
AC020909.2	0.6246965868345044	109.87120946942265	TEC-myo
KLK6	0.6551314229787149	35.089864253687495	mTECIII
KLK7	0.6550466291787174	45.86757817357814	mTECIII
KLK8	0.6558879424462173	29.226143592696424	mTECIII
KLK10	0.6585559903703052	52.75366258055752	nan
KLK11	0.661081	35.47422353630997	nan
LILRA4	0.6303812806604653	131.9865008922543	pDC
LILRB4	0.5709079794385078	197.96376857375031	nan
EPS8L1	0.6476793055717546	37.15139159728695	nan
TNNT1	0.6867931024691897	70.71420993338836	TEC-myo
COX6B2	0.5907540687510903	143.71281376717684	nan
CCDC106	0.6262111597411959	106.68006376601495	nan
SIRPA	0.6193291034365277	136.80856746250458	nan
UBOX5	0.6019300358770303	102.36801465814003	nan
JAG1	0.6152534682060478	123.58355492220835	nan
INSM1	0.6307654759266496	87.79125697156215	nan
CST4	0.6460814592219066	74.46576336685482	mTECII
CST1	0.6472586918988105	84.9398	mTECII
CST2	0.6412383832051546	40.99599964482391	mTECII
CST7	0.6137851015757346	150.07644243554165	nan
HCK	0.5519236057539033	181.85057142185372	nan
NECAB3	0.6276357128431838	73.12916827681407	nan
PXMP4	0.6791300127810143	76.29959528888966	nan
MAP1LC3A	0.6358545697253786	92.74207516356857	nan
ACSS2	0.563959	111.07436947654307	nan
SOGA1	0.5596413937222381	103.56191387091337	nan
SRC	0.6532547202480168	134.37270214454207	nan
NNAT	0.6699513673215632	83.9879	nan
VSTM2L	0.6565902232974848	101.62748547945839	nan
LPIN3	0.676812	93.2309	nan
PKIG	0.6406775277724066	145.14687502978788	nan
WFDC12	0.6889739465048876	53.46555794421435	mTECII
SLPI	0.5891271791915841	106.43670473133479	mTECIII
SDC4	0.6057623158197061	101.64496307774289	nan
WFDC2	0.63009	96.1118	nan
TNNC2	0.697808	89.05501012438866	TEC-myo
PREX1	0.5540113951018532	171.9543656003928	nan
NFATC2	0.699361	129.0323396505889	nan
FAM210B	0.6199587476498482	129.83238059802872	nan
PMEPA1	0.6074421230364375	123.18028278387638	nan
C20orf85	0.6937649918311224	56.419097522574305	TEC-cilliated
SAMD10	0.6570479816197191	103.40201994594646	nan
SAMSN1	0.5973667529512259	173.20739972608573	nan
MIR155HG	0.5904136098987711	152.85610013602388	nan
BACE2	0.5518007286562839	297.3661024449837	nan
PWP2	0.5564140459591491	112.91513763071949	nan
ICOSLG	0.5961658215840866	121.20921632342412	nan
AIRE	0.583808	125.92685561723391	mTECII
ADARB1	0.5840433983836197	142.29442678372368	nan
MICAL3	0.6797565061444452	127.81719838435275	nan
USP18	0.6343330389113205	141.72707524426858	nan
KLHL22	0.6183339943258795	122.0393086081543	nan
VPREB3	0.6957911143757685	234.48211037093503	nan
DERL3	0.6756410173937787	135.22033468910286	nan
GGT5	0.5798	179.62809742825755	nan
EMID1	0.583625	44.211154658969754	nan
APOL4	0.6749494722172182	101.2551596905421	nan
NCF4	0.6216437489188056	143.72364314463977	nan
CSF2RB	0.613843	133.57450650479788	nan
TST	0.6625277028550005	102.93944830302439	nan
KCTD17	0.5601276404953316	145.25781483229645	nan
IL2RB	0.5911380841801295	166.10934059764568	nan
PICK1	0.6225208365040463	117.60208064674838	nan
APOBEC3D	0.5543337149341389	155.10910432904808	nan
APOBEC3F	0.6364792568371934	148.8244851115662	nan
MGAT3	0.6766222293104491	20.982133767355897	nan
TNFRSF13C	0.6272938639022463	126.77252659447882	nan
BIK	0.6012663499578557	143.1968819235121	nan
PRR5	0.6202105394101993	144.4484627890578	nan
MAPK11	0.5981031194812874	108.88645076927388	nan
CSF2RA	0.6228302952348164	101.53827452949994	nan
IL3RA	0.6634288133530929	136.3109447870048	nan
RAB9A	0.6298622102550979	136.25386383517196	nan
SCML1	0.5948592917135678	143.98657656156658	nan
ADGRG2	0.6066976050318003	63.384663849662495	nan
ACOT9	0.6368545692003712	144.25187575312265	nan
SLC9A7	0.6474646670768354	97.69971558089321	nan
FOXP3	0.6471460081135586	143.62536134909917	nan
FAAH2	0.6153858145149511	144.77433547652302	nan
YIPF6	0.6180772730720834	98.74208465783559	nan
CITED1	0.7006074583674992	48.557320115728686	mTECII
P2RY10	0.628317	146.69581338101696	nan
POF1B	0.6690387102439943	30.343180952991773	mTECIII
TCEAL7	0.6233879503883305	31.72156397315755	nan
IL13RA1	0.5539551592392169	154.23859381828325	nan
ZCCHC12	0.7023943129295098	45.96378985382146	nan
PNMA3	0.5996205760459966	198.34512854563724	nan
CLIC2	0.6062519313970663	132.27471013025269	nan
