# Supplementary material for: A spatial human thymus cell atlas mapped to a continuous tissue axis
Source: Nature. 2024 Nov 20;635(8039):708–18. doi: 10.1038/s41586-024-07944-6 (PMC11578893; doi:10.1038/s41586-024-07944-6)
Supplement: Supplementary file 10 — Source Data Fig. 6 [file 41586_2024_7944_MOESM10_ESM.xlsx]

## Sheet: 6a
Paediatric Visium
Cell type abundance
manual_bin_cma_v2	DP_pos_sel	DP_4hi8lo	SP_CD4_immature	SP_CD4_semimature	SP_CD4_mature	SP_CD8_immature	SP_CD8_semimature	SP_CD8_mature
Capsular	0.874654	0.746322	0.0265323	0.0335191	0.0461494	0.709741	0.0472707	0.071109
Sub-Capsular	0.974413	0.940157	0	0	0	0.918953	0	0
Cortical level 1	1	1	0.0105919	0.00930412	0.00894843	1	0.014239	0.00704504
Cortical level 2	0.980386	0.958551	0.0483408	0.0462496	0.0473414	0.957341	0.0563705	0.047026
Cortical level 3	0.907705	0.850745	0.134392	0.130276	0.131348	0.847767	0.146134	0.132597
Cortical CMJ	0.736068	0.663538	0.296113	0.284102	0.277821	0.669089	0.306246	0.288495
Medullary CMJ	0.465798	0.367051	0.510004	0.491462	0.480609	0.365857	0.517714	0.509614
Medullary level 1	0.212243	0.154802	0.751725	0.725537	0.70475	0.154671	0.743535	0.731052
Medullary level 2	0.0952321	0.0534163	0.865894	0.84733	0.824482	0.0528591	0.847727	0.835718
Medullary level 3	0	0	1	1	1	0	1	1
Cell type proportion
manual_bin_cma_v2	DP_pos_sel	DP_4hi8lo	SP_CD4_immature	SP_CD4_semimature	SP_CD4_mature	SP_CD8_immature	SP_CD8_semimature	SP_CD8_mature
Capsular	0.993575	0.917393	0.178063	0.233593	0.37586	0.311611	0.368059	0.318954
Sub-Capsular	0.999339	0.960979	0.0965608	0.134921	0.20172	0.511905	0.238757	0.136243
Cortical level 1	0.99945	0.972207	0.143643	0.195377	0.259769	0.568795	0.3071	0.160429
Cortical level 2	0.99951	0.965956	0.26745	0.334313	0.40191	0.534901	0.428117	0.291942
Cortical level 3	0.998042	0.943987	0.444575	0.507638	0.570701	0.432432	0.567959	0.471994
Cortical CMJ	0.987474	0.878914	0.65501	0.731733	0.789144	0.29071	0.753653	0.694154
Medullary CMJ	0.908425	0.658294	0.825222	0.873888	0.909995	0.105181	0.876504	0.862376
Medullary level 1	0.698953	0.424084	0.929974	0.951571	0.973822	0.0418848	0.95877	0.950916
Medullary level 2	0.542857	0.274603	0.947619	0.968254	0.980159	0.0206349	0.97381	0.971429
Medullary level 3	0.350096	0.171456	0.983238	0.987548	0.992816	0.00670498	0.988027	0.988985

## Sheet: 6d
CITE-seq single-cells with Visium-derived CMA prediction after hyperclustering (q05, median and q95)
	DP_pos_sel	DP_4hi8lo	SP_CD4_immature	SP_CD4_semimature	SP_CD4_mature	SP_CD8_immature	SP_CD8_semimature	SP_CD8_mature
Visum_pseudotime_CD4_median	3.24886	6.58575	9.68439	11.4772	12.7731	NA	NA	NA
Visum_pseudotime_CD4_q05	0.33147	3.51611	7.7923	10.0242	11.676	NA	NA	NA
Visum_pseudotime_CD4_q95	5.4349	8.90666	11.1521	12.3762	13.1009	NA	NA	NA
Visum_pseudotime_CD8_median	3.25196	6.47636	NA	NA	NA	10.3144	11.8343	13.1642
Visum_pseudotime_CD8_q05	0.332968	3.45271	NA	NA	NA	7.6024	9.95477	12.3778
Visum_pseudotime_CD8_q95	5.47443	8.40646	NA	NA	NA	11.8363	12.766	13.4752
Visum_cma_CD4_median	-0.340297	-0.317035	0.244821	0.345088	0.402798	NA	NA	NA
Visum_cma_CD4_q05	-0.375387	-0.375528	-0.363774	-0.341776	0.112455	NA	NA	NA
Visum_cma_CD4_q95	-0.192078	0.332361	0.400713	0.415168	0.422548	NA	NA	NA
Visum_cma_CD8_median	-0.340297	-0.32262	NA	NA	NA	-0.319504	-0.231356	0.37575
Visum_cma_CD8_q05	-0.375387	-0.378584	NA	NA	NA	-0.373908	-0.364102	-0.323089
Visum_cma_CD8_q95	-0.192078	0.316295	NA	NA	NA	0.333834	0.396528	0.396528

## Sheet: 6e
IBEX single cells with annotations/pseudotime inferred from CITE-seq (q05, median and q95)
	DP_pos_sel	DP_4hi8lo	SP_CD4_immature	SP_CD4_semimature	SP_CD4_mature	SP_CD8_immature	SP_CD8_semimature	SP_CD8_mature
IBEX_pseudotime_CD4_median	4.19673	6.3496	9.59262	11.6027	12.8669	NA	NA	NA
IBEX_pseudotime_CD4_q05	2.70332	5.20793	9.05308	10.9612	12.6548	NA	NA	NA
IBEX_pseudotime_CD4_q95	4.70255	7.51536	10.0802	12.0082	12.975	NA	NA	NA
IBEX_pseudotime_CD8_median	4.27029	6.21997	NA	NA	NA	10.1257	11.7204	13.3141
IBEX_pseudotime_CD8_q05	2.69929	5.11588	NA	NA	NA	9.55997	10.9394	13.2283
IBEX_pseudotime_CD8_q95	4.75155	7.28935	NA	NA	NA	10.5027	12.354	13.348
IBEX_cma_CD4_median	-0.39371	-0.391204	0.361854	0.196853	0.377817	NA	NA	NA
IBEX_cma_CD4_q05	-0.429648	-0.442799	-0.403124	-0.413861	-0.400252	NA	NA	NA
IBEX_cma_CD4_q95	-0.297266	-0.142375	0.484475	0.507755	0.530205	NA	NA	NA
IBEX_cma_CD8_median	-0.39371	-0.393147	NA	NA	NA	-0.344487	-0.000956927	0.482401
IBEX_cma_CD8_q05	-0.429648	-0.445829	NA	NA	NA	-0.399549	-0.423764	-0.44337
IBEX_cma_CD8_q95	-0.297266	-0.191594	NA	NA	NA	-0.177345	0.48222	0.535756

## Sheet: 6f
IBEX and Visium comparison across space and time (q05, median and q95 specified)
	DP_pos_sel	DP_4hi8lo	SP_CD4_immature	SP_CD4_semimature	SP_CD4_mature	SP_CD8_immature	SP_CD8_semimature	SP_CD8_mature
Visum_pseudotime_CD4_median	3.24886	6.58575	9.68439	11.4772	12.7731	NA	NA	NA
Visum_pseudotime_CD4_q05	0.33147	3.51611	7.7923	10.0242	11.676	NA	NA	NA
Visum_pseudotime_CD4_q95	5.4349	8.90666	11.1521	12.3762	13.1009	NA	NA	NA
Visum_pseudotime_CD8_median	3.25196	6.47636	NA	NA	NA	10.3144	11.8343	13.1642
Visum_pseudotime_CD8_q05	0.332968	3.45271	NA	NA	NA	7.6024	9.95477	12.3778
Visum_pseudotime_CD8_q95	5.47443	8.40646	NA	NA	NA	11.8363	12.766	13.4752
Visum_cma_CD4_median	-0.340297	-0.317035	0.244821	0.345088	0.402798	NA	NA	NA
Visum_cma_CD4_q05	-0.375387	-0.375528	-0.363774	-0.341776	0.112455	NA	NA	NA
Visum_cma_CD4_q95	-0.192078	0.332361	0.400713	0.415168	0.422548	NA	NA	NA
Visum_cma_CD8_median	-0.340297	-0.32262	NA	NA	NA	-0.319504	-0.231356	0.37575
Visum_cma_CD8_q05	-0.375387	-0.378584	NA	NA	NA	-0.373908	-0.364102	-0.323089
Visum_cma_CD8_q95	-0.192078	0.316295	NA	NA	NA	0.333834	0.396528	0.396528
IBEX_pseudotime_CD4_median	4.19673	6.3496	9.59262	11.6027	12.8669	NA	NA	NA
IBEX_pseudotime_CD4_q05	2.70332	5.20793	9.05308	10.9612	12.6548	NA	NA	NA
IBEX_pseudotime_CD4_q95	4.70255	7.51536	10.0802	12.0082	12.975	NA	NA	NA
IBEX_pseudotime_CD8_median	4.27029	6.21997	NA	NA	NA	10.1257	11.7204	13.3141
IBEX_pseudotime_CD8_q05	2.69929	5.11588	NA	NA	NA	9.55997	10.9394	13.2283
IBEX_pseudotime_CD8_q95	4.75155	7.28935	NA	NA	NA	10.5027	12.354	13.348
IBEX_cma_CD4_median	-0.39371	-0.391204	0.361854	0.196853	0.377817	NA	NA	NA
IBEX_cma_CD4_q05	-0.429648	-0.442799	-0.403124	-0.413861	-0.400252	NA	NA	NA
IBEX_cma_CD4_q95	-0.297266	-0.142375	0.484475	0.507755	0.530205	NA	NA	NA
IBEX_cma_CD8_median	-0.39371	-0.393147	NA	NA	NA	-0.344487	-0.000956927	0.482401
IBEX_cma_CD8_q05	-0.429648	-0.445829	NA	NA	NA	-0.399549	-0.423764	-0.44337
IBEX_cma_CD8_q95	-0.297266	-0.191594	NA	NA	NA	-0.177345	0.48222	0.535756

## Sheet: 6h
Paediatric Visium Cytokine abundance across CMA layers
Cell type abundance
manual_bin_cma_v2	CCL25	CXCL12	CCL19	CCL21	CCL17	CCL22	CXCL9	CXCL10	CXCL11
Capsular	0.945407	0.959675	0.105379	0.396764	0.0230521	0.0229122	0.0696473	0.0642863	0.0828865
Sub-Capsular	1	1	0.00486307	0.0415017	0	0.00687409	0	0.0129507	0.0656275
Cortical level 1	0.920168	0.856726	0	0	0.00294371	0	0.0142363	0	0
Cortical level 2	0.807067	0.759854	0.0737537	0.0258602	0.0317474	0.0336752	0.0247921	0.0474494	0.0250639
Cortical level 3	0.74071	0.705244	0.208358	0.106989	0.09869	0.110379	0.119806	0.0825627	0.117655
Cortical CMJ	0.606468	0.603389	0.409176	0.264606	0.261497	0.256885	0.26965	0.241021	0.242784
Medullary CMJ	0.435151	0.517977	0.675192	0.529989	0.491198	0.483652	0.483564	0.46738	0.440932
Medullary level 1	0.206958	0.285209	0.913943	0.774172	0.822067	0.726997	0.78308	0.712942	0.650155
Medullary level 2	0.101393	0.116281	0.95709	0.844846	0.87828	0.860921	0.904307	0.798657	0.758325
Medullary level 3	0	0	1	1	1	1	1	1	1
Cell type proportion
manual_bin_cma_v2	CCL25	CXCL12	CCL19	CCL21	CCL17	CCL22	CXCL9	CXCL10	CXCL11
Capsular	0.914181	0.525929	0.496558	0.0963745	0.0504819	0.108307	0.0564479	0.0376319	0.0128499
Sub-Capsular	0.928571	0.560185	0.36045	0.0396825	0.0449735	0.0939153	0.0310847	0.0224868	0.00992063
Cortical level 1	0.921299	0.50798	0.359108	0.0321959	0.0456797	0.0963126	0.0374243	0.0203632	0.00330215
Cortical level 2	0.886848	0.488856	0.47808	0.038942	0.0575557	0.124908	0.0435954	0.0379623	0.00808229
Cortical level 3	0.869957	0.478261	0.648649	0.0614963	0.0951821	0.188406	0.0932237	0.0571876	0.0172346
Cortical CMJ	0.829332	0.473382	0.783403	0.120042	0.172756	0.314196	0.162839	0.109081	0.0313152
Medullary CMJ	0.774464	0.459445	0.878074	0.182627	0.271062	0.451073	0.242282	0.172161	0.0538985
Medullary level 1	0.676047	0.417539	0.939791	0.265707	0.419503	0.611257	0.354058	0.271597	0.10733
Medullary level 2	0.622222	0.370635	0.934921	0.301587	0.454762	0.68254	0.39127	0.307937	0.129365
Medullary level 3	0.570881	0.351054	0.970307	0.368295	0.522989	0.766762	0.445402	0.383621	0.163314
