# Supplementary material for: A spatial human thymus cell atlas mapped to a continuous tissue axis
Source: Nature. 2024 Nov 20;635(8039):708–18. doi: 10.1038/s41586-024-07944-6 (PMC11578893; doi:10.1038/s41586-024-07944-6)
Supplement: Supplementary file 11 — Source Data Extended Data Fig. 1 [file 41586_2024_7944_MOESM11_ESM.xlsx]

## Sheet: 1b
Data set composition by donor
age_group	F21	F23	F29	F30	F38	F41	F45	F64	F67	F83	P1	P3	T03	T06	T07	TSC-CT8	TSC-CT9	TSC-CT10	TSC-CT12	TSC-CT13	U09	U40	U48	Z11	baut_fet1	baut_fet2	baut_paed1	baut_paed2	camp1
fetal	4.646872106864172	3.561698188070361	6.838381166512366	6.968654939822775	5.048274037825684	6.002512895119693	11.122206057399815	7.1491866155270465	11.556672397830974	2.367411718026716	0	0	0	0	0	0	0	0	0	0	0	0	0	0	15.296257108848035	19.44187276815236	0	0	0
paed(early)	0	0	0	0	0	0	0	0	0	0	9.092691993205221	10.611861895839557	1.9307186111136254	5.459054825891362	4.128762849582568	8.563170011254227	9.211872154385075	9.989711282288019	7.47757	8.915279500107111	3.238683164821637	5.007678823043107	11.837154641539264	0.9609843376147674	0	0	0.0660771	2.2321388162241913	1.2765854732961008

## Sheet: 1c
Cell type distribution by dataset
cell_type_level_1	Bautista2021	Campinoti2020	HTSA	Park2020
B	0	0	42.935251798561154	57.064748201438846
DC	0.12578616352201258	0.25157232704402516	33.79454926624738	65.82809224318659
EC	96.41255605381166	0.1520103367028958	2.2649540168731472	1.1704795926122977
Fb	65.04916108203297	0.8462554419605733	8.095680673091033	26.008902802915422
Macrophage	0.18115942028985507	0	17.21014492753623	82.6087
Mast	14.40329218106996	0	4.526748971193416	81.06995884773663
Mesothelium	97.10743801652893	0	1.6528925619834711	1.2396694214876034
Mono	0	0	17.699115044247787	82.30088495575221
Myeloid_progenitor	33.93939393939394	0	30.90909090909091	35.15151515151515
Neut	0	12.658227848101266	58.860759493670884	28.481012658227847
RBC	68.51851851851852	0	1.5432098765432098	29.938271604938272
Schwann	94.73684210526316	0	1.0964912280701755	4.166666666666667
TEC	42.24191680769573	8.221252338113477	38.2471	11.289747929099493
TEC-mimetic	35.109	55.32687651331719	7.838983050847458	1.725181598062954
T_CD4	0.2101173485569299	0.011893434823977164	58.333333333333336	41.44465588328576
T_CD8	0.2858563261247825	0.0434999	56.10241113596818	43.56823266219239
T_DN	0.4420299635578351	0	36.634498582804696	62.92347145363747
T_DN(early)	12.626832018038332	0	27.113866967305523	60.259301014656145
T_DP	0.0838671	0.0732633	53.285	46.55783217895513
T_NK	3.2585696148963184	0.25391451544646637	47.270418958950486	49.21709691070673
T_Treg	0.32607277944437196	0.0195644	50.547802269466544	49.10656058432242
T_innate	0.30475052285628923	0.071706	47.46937556020317	52.154167911562595
T_abT(entry)	0.28457314028956565	0.11482775836245632	55.87119321018472	43.72940589116325
Vascular	85.90343454454953	0.11946241911398706	8.661025385764061	5.316077650572424
see_lv4_explore	0.812352	0.20712287497310092	44.93490423929417	54.04562083064343
