# Supplementary material for: A spatial human thymus cell atlas mapped to a continuous tissue axis
Source: Nature. 2024 Nov 20;635(8039):708–18. doi: 10.1038/s41586-024-07944-6 (PMC11578893; doi:10.1038/s41586-024-07944-6)
Supplement: Supplementary file 12 — Source Data Extended Data Fig. 3 [file 41586_2024_7944_MOESM12_ESM.xlsx]

## Sheet: 3d
Visium Fetal						Visium Paediatric						IBEX Paediatric
Age (pcw)	DonorID	Sample name	Metric			Age in months	DonorID	Sample name	Metric			Age in months	Sample name	Metric
12	F113	WSSS_F_IMMsp11604689	52.5709			3	Z4	TA11486162	42.76108407173162			0.2	IBEX_02	16.094835568246904
12	F113	WSSS_F_IMMsp11604690	54.1773			3	Z4	TA11556493	48.51290259499929			2	IBEX_08	34.31952603650721
12	F130	WSSS_F_IMMsp11604685	44.011			3	Z4	TA11556494	38.44644339157997			3	IBEX_03	31.773195128290467
12	F130	WSSS_F_IMMsp11604686	40.4697			5	U11	WSSS_THYst9142088	56.69491382457871			3	IBEX_06	20.548313896069107
15	F114	WSSS_F_IMMsp11604687	34.3872			5	U11	WSSS_THYst9142089	52.155808416547146			3	IBEX_07	23.569693591172843
15	F114	WSSS_F_IMMsp11604688	47.2069			5	U11	WSSS_THYst9518030	54.26975875691524			4	IBEX_04	33.18852094024731
16	F121	WSSS_F_IMMsp9838711	33.8611			6	U09	WSSS_THYst9142086	54.22557123757973			11	IBEX_05	34.54946315027694
16	F121	WSSS_F_IMMsp9838716	51.1185			6	U09	WSSS_THYst9142087	46.20223642679889			12	IBEX_01	24.823054296718368
16	F135	WSSS_F_IMMsp11765870	48.5686			6	U09	WSSS_THYst9518032	47.589277318842946
17	F133	WSSS_F_IMMsp11765867	37.8247			6	U09	WSSS_THYst9518033	35.19339155830208
17	F133	WSSS_F_IMMsp11765868	36.8747			14	Z2	TA11486164	45.33428466438478
18	F136	WSSS_F_IMMsp10864183	37.2734			14	Z2	TA11556492	35.56395310474842
						18	Z1	TA11486161	42.62333563959372
						30	Z6	TA11486163	50.24946556879183
						30	Z6	TA11556495	55.64110811394361
						30	Z6	TA11556496	58.15764034150254
