# Supplementary material for: A spatial human thymus cell atlas mapped to a continuous tissue axis
Source: Nature. 2024 Nov 20;635(8039):708–18. doi: 10.1038/s41586-024-07944-6 (PMC11578893; doi:10.1038/s41586-024-07944-6)
Supplement: Supplementary file 13 — Source Data Extended Data Fig. 4 [file 41586_2024_7944_MOESM13_ESM.xlsx]

## Sheet: 4b
Age_group	manual_bin_cma_v2	SampleID	BMP7	BMP8A	CCL1	CCL13	CCL14	CCL17	CCL18	CCL19	CCL2	CCL20	CCL21	CCL22	CCL25	CCL28	CCL3	CCL4	CCL5	CD40LG	CD70	CSF1	CX3CL1	CXCL1	CXCL10	CXCL11	CXCL12	CXCL13	CXCL14	CXCL16	CXCL3	CXCL6	CXCL8	CXCL9	EBI3	FLT3LG	GDF11	IL12B	IL15	IL15RA	IL17RE	IL18	IL1B	IL1R1	IL1R2	IL1RAP	IL1RN	IL23A	IL33
fetal	Capsular	WSSS_F_IMMsp10864183	0.0190416	0.0170919	0.00141701	0.0240909	0.0588946	0.00913615	0.0225235	0.409855	0.0443065	0.00550322	0.0369256	0.0173793	0.611621	0.00703109	0.015326	0.00934748	0.030822	0.017357	0.00312462	0.0218533	0.00618029	0	0.018845	0.00629385	0.226274	0	0.0507035	0.0143747	0.00955576	0.00152211	0.00872593	0.0166955	0.0127575	0.0593846	0.0179887	0.00241263	0.0345129	0.0107746	0.00482078	0.0119535	0.00623191	0.0287611	0.00875872	0.00696776	0.00628775	0.00600825	0.029037
fetal	Capsular	WSSS_F_IMMsp11604685	0.0384107	0.0113083	0	0.0392303	0.028968	0.0107942	0.0193277	0.435452	0.158892	0.00378189	0.0280466	0.0119108	0.544991	0.0167326	0	0.0726794	0.0151999	0.0165326	0.010926	0.0650588	0.00604071	0.00399024	0.0618794	0.0147182	0.330867	0	0.0734662	0.0131386	0.0185701	0.00927795	0.0451023	0.0332747	0	0.037279	0.0302826	0	0.0370797	0.0150434	0	0	0	0.032473	0.0139754	0.031816	0.0128685	0.00567343	0.0264964
fetal	Capsular	WSSS_F_IMMsp11604686	0.023913	0.0165395	0	0.03471	0.0474254	0.024822	0.00942904	0.492049	0.153404	0.00408444	0.049233	0	0.384205	0.031181	0	0.0131637	0.0236685	0.00858778	0.0103662	0.0367105	0.00314152	0.00441074	0.0856303	0.0159959	0.307306	0.00573722	0.0763754	0.0223573	0.0208698	0.00628929	0.0957119	0.0315486	0.00314152	0.036498	0.0137802	0	0.0717394	0.00679746	0.00581764	0.00421841	0	0.0516704	0.00954482	0.0141594	0	0.0324809	0.115531
fetal	Capsular	WSSS_F_IMMsp11604687	0.0769298	0.0391153	0	0.0204061	0.0210746	0.0115017	0	0.508276	0.0839536	0	0.0837489	0	0.597473	0	0	0.0044473	0.034778	0.0130826	0.00421274	0.0420898	0.0156667	0.0088052	0.0533497	0.00650686	0.589883	0	0.0744295	0.0114554	0.0189204	0.00783339	0.0207807	0.0246021	0.016718	0.02633	0.0325131	0.00797687	0.0574351	0	0.00328368	0.00544489	0	0.0752908	0.0127588	0.0151131	0.00492509	0.0127529	0.0413204
fetal	Capsular	WSSS_F_IMMsp11604688	0.0720685	0.00435427	0	0	0.0406101	0.03979	0.00868451	0.754987	0.103904	0.0039486	0.0714859	0	0.82473	0.00719293	0.00430938	0	0.0212707	0.0049351	0	0.0707057	0	0	0.0400086	0	0.581577	0	0.0631428	0.0210174	0	0	0.0149197	0.0372905	0.0214641	0.0471839	0.0147551	0	0.0255907	0	0.0186283	0.00623181	0	0.0203852	0	0	0.00468796	0.0196992	0.00852766
fetal	Capsular	WSSS_F_IMMsp11604689	0.0412848	0.0235851	0.00160971	0.100649	0.199817	0.00989968	0.00225099	0.782824	0.267385	0.00285177	0.061786	0	0.929982	0.00336498	0.0376467	0.0232058	0.067308	0.0332759	0	0.0858193	0.00683388	0.00945994	0.0802845	0.00588478	0.465819	0	0.14346	0.0494859	0.0117711	0.00164551	0.0165866	0.0455703	0.00833332	0.0278073	0.0358861	0.00191289	0.061629	0.00502718	0.00545708	0.0177148	0.00446496	0.0564428	0.0050193	0.0135113	0.0100008	0.00963345	0.0317304
fetal	Capsular	WSSS_F_IMMsp11604690	0.0363137	0.0124801	0	0.117669	0.079084	0.0376409	0.00285999	0.737617	0.290704	0.00358292	0.0295441	0.022569	0.900239	0.00581018	0.0198575	0.0320095	0.0640093	0.0153291	0.00237686	0.0605643	0.0160959	0.0163736	0.0727677	0.00300941	0.525915	0	0.156389	0.0102637	0.00286469	0.00439318	0.00630661	0.025511	0.0122793	0.0529421	0.046411	0.00295019	0.0991977	0.0080215	0.00237686	0.0143896	0.0110172	0.0564927	0	0.0166109	0.0184903	0.0314251	0.0433994
fetal	Capsular	WSSS_F_IMMsp11765867	0.0547775	0.0244482	0	0.027241	0.0798386	0.0479694	0.0268691	0.657137	0.105661	0.00159918	0.0298914	0.0114275	0.666557	0.00206178	0.0111909	0.00928843	0.0279796	0.0255529	0.00102898	0.0565489	0.00279461	0.00313353	0.0240162	0.00165334	0.293911	0.00195599	0.080642	0.0267687	0.0251036	0.00363805	0.00872078	0.0169756	0.0140184	0.0810548	0.0260213	0.00507675	0.0270254	0.0151904	0.0218571	0.00519273	0.00479484	0.0394188	0.0142642	0.0176921	0.00290553	0.0201474	0.0430726
fetal	Capsular	WSSS_F_IMMsp11765868	0.0724851	0.0213029	0.00168457	0.0157824	0.0511913	0.0221122	0.0359225	0.415751	0.0915431	0.00159005	0.0288248	0.00798553	1.16972	0.00813736	0.0178492	0.0139734	0.0313083	0.00844587	0.00364083	0.0496642	0.00319493	0.0037521	0.0126403	0.00392445	0.303046	0.000840994	0.0636107	0.0316614	0.0278525	0.00516872	0.00763071	0.00867395	0.0154785	0.07789	0.0275928	0	0.0325	0.00127029	0.0268725	0.00431242	0.00138239	0.0364151	0.0152811	0.0140193	0.004341	0.0238782	0.0214102
fetal	Capsular	WSSS_F_IMMsp11765870	0.0737527	0.0146438	0.00299559	0.0115407	0.0448779	0.0488929	0.01542	0.83547	0.064312	0.00601982	0.144658	0.0296853	0.827053	0.0074992	0.00730893	0.0214836	0.0386545	0.016848	0.0132321	0.0748183	0.0207429	0.0112688	0.075752	0.00327506	0.1651	0.00184106	0.092103	0.038367	0.0180654	0.00125935	0.0378787	0.0439179	0.0309945	0.0886645	0.0177551	0.0018695	0.0200947	0.0167328	0.0191937	0.0165219	0.00157878	0.0267032	0.0118152	0.00861024	0.0276693	0.0181522	0.0170314
fetal	Capsular	WSSS_F_IMMsp9838711	0.0210908	0.0212219	0	0.0442814	0.0676874	0.0184748	0.0462019	0.626418	0.0777649	0.00110296	0.086637	0.0218807	0.840218	0.00400513	0.00841145	0.0149467	0.0692139	0.0207554	0.00387571	0.0409481	0.00925183	0.00249347	0.038989	0.00558969	0.349209	0.0192259	0.0646999	0.019759	0.0110416	0.00780912	0.00329941	0.0499891	0.016471	0.0574018	0.0179105	0	0.0172244	0.00976378	0.00440703	0.0169258	0.00301367	0.0321894	0.0043133	0.0192322	0.00673444	0.0164404	0.0523129
fetal	Capsular	WSSS_F_IMMsp9838716	0.0233089	0.0169312	0.00170896	0.0256472	0.066982	0.045996	0.0800182	0.833676	0.074389	0.00314965	0.114842	0.0256935	0.871899	0.00465655	0.0112865	0.0267132	0.0515847	0.0182735	0.00980355	0.0532912	0.00765077	0	0.0423371	0.00527392	0.366775	0.0266361	0.0604896	0.0209081	0.0148065	0.00356108	0.0111367	0.0486201	0.0244775	0.0870713	0.0233397	0.00395166	0.0297333	0.012642	0.00339929	0.00960021	0.00387701	0.0308492	0.00596336	0.0124895	0.00635781	0.0120546	0.0411935
fetal	Sub-Capsular	WSSS_F_IMMsp10864183	0.0208377	0.00376434	0	0.013287	0.0381166	0.0175173	0.0333019	0.328376	0.0197183	0	0.0207652	0.00201614	0.65758	0	0.00727498	0.0056147	0.0186571	0.0170271	0.0118729	0.0164616	0.00186693	0.000812404	0.0244564	0.00502743	0.220846	0.00572513	0.0343707	0.000999641	0.0042993	0.00446535	0.0131517	0.0156946	0.00972535	0.0533516	0.0266335	0.00250331	0.0219031	0.00547197	0.0243841	0.0145043	0.00322423	0.0201912	0.0024434	0.0195143	0.00260839	0.0239018	0.0200955
fetal	Sub-Capsular	WSSS_F_IMMsp11604685	0.0255976	0.0460282	0.0167056	0.0329977	0	0	0.0221781	0.125009	0.155048	0	0	0	0.57861	0.0336432	0	0.0509998	0	0.0301684	0	0.152537	0	0	0.0345061	0	0.397693	0	0.0752836	0	0.0464831	0.0307372	0.089114	0	0	0.0578613	0	0	0.0167056	0	0	0	0	0.0259199	0	0.0264081	0	0	0
fetal	Sub-Capsular	WSSS_F_IMMsp11604686	0	0.0353346	0	0	0	0	0.0403821	0.367334	0.164994	0	0.075575	0	0.397541	0	0	0	0.0367353	0	0	0.0521447	0.0232584	0	0.0490322	0	0.416389	0.0153285	0.10539	0.0211222	0.0134769	0.0316768	0.113498	0.0627819	0	0.0462816	0.0281038	0.0134891	0.04967	0	0.0186455	0.013187	0.016051	0.0446761	0.0179856	0.0305708	0.0123254	0.0175871	0.0325898
fetal	Sub-Capsular	WSSS_F_IMMsp11604687	0.0475625	0	0	0.0207033	0.0207033	0	0	0.266469	0.0942321	0	0.0201901	0	0.678529	0	0	0	0	0.0113215	0	0.0617072	0	0	0	0.0113215	0.600905	0	0.0538537	0	0.0137044	0	0	0.0113215	0	0	0.0713455	0	0.0113215	0	0	0	0	0.0241087	0	0.0207033	0.0143276	0	0.0645635
fetal	Sub-Capsular	WSSS_F_IMMsp11604688	0.0413245	0.0348827	0	0	0	0	0	0.328742	0.176038	0	0.0285297	0	1.12518	0	0	0	0	0.0533043	0	0.119784	0	0	0	0	0.611105	0	0.0522694	0	0.0293843	0	0	0	0	0.107343	0.0299622	0	0.0270581	0	0	0	0	0	0	0	0	0	0.0210046
fetal	Sub-Capsular	WSSS_F_IMMsp11604689	0.0792804	0	0	0.0338281	0.0112721	0.0158231	0.012581	0.430035	0.334386	0	0.0430088	0	1.2288	0.0158231	0.0133087	0.0112721	0.0629749	0.0110037	0	0.0665211	0	0.0112721	0.0552699	0	0.51617	0	0.133846	0	0.0255405	0	0	0.0173321	0	0.054494	0.0255405	0	0.0291318	0	0.0133087	0	0	0.0390435	0	0.053402	0.0112721	0.0133087	0.0240107
fetal	Sub-Capsular	WSSS_F_IMMsp11765867	0.0341381	0.0239489	0	0.00552701	0.0418823	0.00661279	0.00339429	0.25896	0.0497356	0	0.0182121	0.00433483	0.797467	0.00201601	0.0101742	0.0152633	0.0270312	0.00507467	0	0.0358961	0.00303477	0	0.0118349	0	0.309739	0	0.0483533	0.0156394	0.0245501	0.00853201	0.00944483	0.00550791	0.00889224	0.0589895	0.023222	0.00180896	0.0300129	0.00734344	0.0141295	0.00983537	0	0.0355354	0.0127319	0.0156339	0.00303477	0.0110403	0.0137148
fetal	Sub-Capsular	WSSS_F_IMMsp11765868	0.0580583	0.0295804	0	0.0151068	0.0259023	0.0200346	0.0290445	0.252906	0.0598616	0.00272601	0.0115346	0.00646225	1.1976	0.00438115	0.00996346	0.0135942	0.00821762	0.00481311	0.00112304	0.0577072	0	0	0.0113109	0	0.310146	0	0.0321663	0.0200483	0.025771	0.00141889	0.0112618	0.00154806	0.0115974	0.0817936	0.0390747	0	0.039555	0.00092162	0.0407717	0.00759805	0.00187859	0.030376	0.00237296	0.0221267	0	0.0172651	0.0229209
fetal	Sub-Capsular	WSSS_F_IMMsp11765870	0.0440638	0.0192749	0	0.0036722	0.0200824	0.0210282	0.014914	0.410461	0.0439819	0	0.00855279	0.0218573	1.13444	0	0	0.0271052	0.0133427	0.0166838	0	0.0569417	0.00807109	0.0266187	0.0245251	0	0.225731	0.0135352	0.0635873	0.0274089	0.0441621	0.00423741	0.0485884	0.00366138	0.00934293	0.0609108	0.0387626	0	0.00945651	0.00416202	0.0313607	0.00490587	0.00291329	0.00919423	0	0.0181418	0.00725457	0	0.0267646
fetal	Sub-Capsular	WSSS_F_IMMsp9838711	0.0220649	0.00573778	0	0.0218247	0.0433451	0.0169828	0.0328039	0.424739	0.0494191	0	0.0936797	0.0281221	0.933777	0	0	0.00888518	0.0525535	0.0136208	0	0.0152538	0.00689204	0	0.0187569	0.00223302	0.359359	0.0153713	0.0447829	0.00465901	0.00752343	0.00603116	0.00301017	0.0376934	0.0144638	0.080168	0.00318795	0.00705427	0.0167195	0.00465901	0.0106902	0	0	0.0297526	0.0105859	0.0193848	0.0056041	0	0.040261
fetal	Sub-Capsular	WSSS_F_IMMsp9838716	0.0269096	0.0200762	0.00234033	0.0257187	0.0573179	0.0187257	0.0381235	0.626747	0.0741725	0	0.0958471	0.022991	1.02832	0	0.0203699	0.0237063	0.0381208	0.0112307	0.00246701	0.0267447	0.00367339	0.00315565	0.0285535	0.00722347	0.366637	0.0242845	0.0602966	0.0198835	0.0365478	0.00213397	0.0131564	0.0307754	0.0194955	0.0633545	0.0100515	0.00317367	0.0274343	0	0.00197623	0.0115823	0.00747131	0.0222822	0.00742433	0.0124776	0.0117427	0.0117303	0.0409335
fetal	Cortical level 1	WSSS_F_IMMsp10864183	0.0205287	0.013249	0.000851467	0.0186839	0.039925	0.0125716	0.0341854	0.387945	0.0212179	0.00166605	0.0279478	0.00840222	0.673491	0.0109569	0.00386279	0.00480137	0.0198645	0.0142722	0	0.0170894	0.000636498	0.00141313	0.0134101	0.00711216	0.228602	0.000954697	0.0388931	0.0118428	0.0102677	0.00065059	0.0123977	0.00951126	0.0146052	0.0418434	0.021644	0	0.0231765	0.00577509	0.0124134	0.0203651	0.00115424	0.0200424	0.00403285	0.0075841	0.00618174	0.0105514	0.02424
fetal	Cortical level 1	WSSS_F_IMMsp11604685	0.0183965	0.0246229	0	0.0132088	0.0395558	0.00488639	0.0189824	0.225093	0.0945108	0	0.0376006	0.00761715	0.422433	0.025589	0	0.0157909	0.0149807	0.0559376	0	0.0565232	0.0121504	0.0215019	0.0659212	0	0.375397	0.00675368	0.113709	0	0.0693836	0	0.0671549	0.0258333	0	0.00771857	0.0245306	0.0160055	0.00840416	0.0118645	0.0103914	0	0	0	0	0.00593734	0.0160103	0.0374205	0.0510144
fetal	Cortical level 1	WSSS_F_IMMsp11604686	0.0225091	0.0389123	0	0.00710478	0.0517116	0.0115617	0.0428809	0.440072	0.14042	0.023343	0.047694	0.0075713	0.349444	0	0	0.0148134	0.0199552	0.0161863	0	0.082442	0.0043442	0	0.152218	0.0430317	0.220197	0	0.0982762	0.00730501	0.0168696	0.00600564	0.0907376	0.0733678	0.0145468	0.0336585	0.00690517	0	0.0145072	0	0	0.0147893	0	0.0195665	0.00619476	0.0348707	0.0358181	0.0111553	0.0496811
fetal	Cortical level 1	WSSS_F_IMMsp11604687	0.0271323	0.0354412	0	0.0123859	0.0189916	0.0126637	0.00605195	0.212321	0.0750642	0	0.0136632	0.0263293	0.532077	0	0.0131965	0.0186781	0.0210771	0.0112849	0	0.0310708	0.00940615	0	0.0304523	0.0161273	0.673822	0.00629895	0.0392192	0.00602422	0	0.0165546	0.0298565	0.0175859	0	0.00910019	0.00629895	0	0.0749261	0.00641622	0	0	0	0.0129641	0.00544894	0.0238777	0	0.0146668	0.019714
fetal	Cortical level 1	WSSS_F_IMMsp11604688	0.0239771	0.0496618	0	0	0.023518	0.0156979	0.0101941	0.37706	0.0358227	0	0.0378474	0.0180145	0.95969	0	0	0	0.0113327	0.0154255	0.0146763	0.0319387	0	0	0.0588334	0	0.616984	0	0.0470695	0	0	0	0.0207595	0.0351586	0	0.0539196	0.0222069	0	0.0282366	0.0194093	0.0573159	0	0	0.060174	0	0.0396872	0	0.0124169	0.0240375
fetal	Cortical level 1	WSSS_F_IMMsp11604689	0.0578701	0.0362611	0.0122332	0.0322199	0.101238	0	0.0153121	0.53394	0.204517	0.00906566	0.01455	0.00739627	1.24876	0.0205932	0.00827145	0.0340001	0.0706684	0	0	0.059678	0.0159154	0.00597777	0.0683596	0.00678638	0.618871	0	0.0755347	0.0153055	0.0140305	0	0.0141917	0.0243777	0.00791578	0.0642848	0.0238514	0.00827145	0.0659313	0	0	0.00791578	0	0.0645311	0.00597777	0.019848	0	0.0218699	0.036673
fetal	Cortical level 1	WSSS_F_IMMsp11604690	0.0236791	0.0710561	0	0.0203973	0.115439	0.0203973	0	0.396451	0.21219	0	0	0	1.3826	0	0.0743379	0.050181	0.038963	0.0203973	0	0.0629744	0	0	0	0.0385683	0.523286	0	0.121506	0.0743379	0.0208752	0	0	0	0.0208752	0.0946558	0.0203973	0	0.0208752	0.0208752	0	0	0	0.0445542	0.0413778	0	0	0.0209804	0.0395461
fetal	Cortical level 1	WSSS_F_IMMsp11765867	0.0343877	0.0306751	0.000604436	0.02081	0.0401937	0.0204668	0.0209561	0.395203	0.0787937	0.00286002	0.0231847	0.0103793	0.796646	0.0052317	0.020231	0.00636497	0.0281488	0.0169744	0	0.0522313	0.00360532	0	0.015479	0.000922989	0.325396	0.000558033	0.0454914	0.0175921	0.0226308	0.00670684	0.0141245	0.0129523	0.0116409	0.0798996	0.0278514	0.000558033	0.0343419	0.00990663	0.0330154	0.00638122	0.00101015	0.0404424	0.0115871	0.011602	0.00364216	0.0127748	0.0156285
fetal	Cortical level 1	WSSS_F_IMMsp11765868	0.0579408	0.0262689	0	0.0181134	0.0287551	0.0330165	0.0414216	0.262564	0.070964	0.00417233	0.0103847	0.0063718	1.24413	0.0124533	0.0191552	0.00987611	0.0280141	0.0100645	0.000305957	0.0485449	0.00488489	0.00139392	0.00742872	0	0.303403	0	0.0304519	0.0163431	0.0337711	0.00476494	0.0177564	0.00530049	0.011221	0.0973747	0.0321184	0.000993599	0.042389	0.00437778	0.0288033	0.00447921	0.000354944	0.0326964	0.00642935	0.0123754	0.00284057	0.0259392	0.0097148
fetal	Cortical level 1	WSSS_F_IMMsp11765870	0.0400668	0.00646332	0.00207242	0.0136758	0.0401833	0.0491958	0.0199142	0.442066	0.039592	0.00161841	0.0308523	0.00880572	0.768709	0.00337527	0.014475	0.00834744	0.0238615	0.0170472	0.00592118	0.0439934	0.00925032	0.0110249	0.01536	0	0.17961	0.00262766	0.0559673	0.0322766	0.0404192	0.00211484	0.0833568	0.014767	0.0183449	0.0956767	0.0152747	0.00177219	0.0255411	0.0126996	0.0404365	0.00294139	0	0.0194581	0.0114271	0.00602489	0.018448	0.0322015	0.0328635
fetal	Cortical level 1	WSSS_F_IMMsp9838711	0.0208536	0.0237127	0	0.0248826	0.0296326	0.0260706	0.0551869	0.5234	0.0495732	0	0.0769611	0.0200779	0.862768	0.00522946	0.0136906	0.0105573	0.0547488	0.00891618	0	0.0194251	0.00297123	0	0.0178006	0.00488131	0.316904	0.0193571	0.0551904	0.00744779	0.0136796	0.00218897	0.00616014	0.0324697	0.0199288	0.0602732	0.0280005	0.00214341	0.0282652	0.00801616	0.00635531	0.00855709	0.00357718	0.0305553	0.000723346	0.00240049	0.00683733	0.00518519	0.0255453
fetal	Cortical level 1	WSSS_F_IMMsp9838716	0.0289362	0.0135369	0.00128103	0.0287826	0.0363291	0.032038	0.0579388	0.64413	0.044376	0.00426709	0.0794156	0.0187138	0.955114	0.00351752	0.0187818	0.010984	0.0543969	0.0162518	0.00530159	0.0279033	0.00869562	0.00516963	0.0259147	0.00293822	0.365997	0.0199701	0.036317	0.0190592	0.0194845	0.00394038	0.00844026	0.0322342	0.0299874	0.0619631	0.0176065	0.0036092	0.0415607	0.00771873	0.00472873	0.0169658	0.000420704	0.0311597	0.00713369	0.0117601	0.00519785	0.00542543	0.0177452
fetal	Cortical level 2	WSSS_F_IMMsp10864183	0.0119645	0.017335	0	0.0185417	0.0211625	0.0171724	0.0461875	0.518892	0.0195353	0.00314238	0.0381109	0.0174542	0.653	0.00935048	0.001014	0.00375001	0.0484648	0.0171365	0.00164624	0.0162707	0.00355991	0	0.0228864	0.00299945	0.236441	0.00150028	0.0425853	0.0131088	0.00748999	0.00365702	0.0109184	0.0176044	0.0155636	0.0548711	0.0225757	0.00211704	0.0175877	0.0182298	0.0124058	0.0199615	0.00153385	0.021913	0.00285887	0.00919646	0.00541811	0.0110502	0.024574
fetal	Cortical level 2	WSSS_F_IMMsp11604685	0.01093	0.0339364	0	0.019953	0.0257776	0	0.0278074	0.327289	0.0695845	0	0.0496329	0	0.421253	0	0.00429125	0.0226502	0.0344397	0.00391764	0.00649112	0.0365823	0.00818413	0.00496716	0.0288767	0.0123645	0.321564	0	0.0413171	0.0245494	0.0264721	0	0.0724007	0.0260969	0.00333309	0.0248962	0.0262327	0.00409034	0.0581305	0.00818413	0.00793008	0	0.00463011	0.0103974	0	0.0243797	0.0261795	0.00689274	0.0344754
fetal	Cortical level 2	WSSS_F_IMMsp11604686	0.0192886	0.0175893	0	0.0159206	0	0.0428785	0.0775138	0.404875	0.0878827	0.00554582	0.0997939	0	0.386667	0.00416944	0	0.0272677	0.0309862	0.0125844	0.00699686	0.0468529	0	0.0170553	0.0850255	0.0174002	0.344971	0	0.0475919	0.0218277	0.0162895	0.0184351	0.069092	0.0871139	0.00801645	0.0342595	0.0102782	0.0102164	0.0325276	0.00689814	0	0.0212661	0.0126904	0.0581972	0	0.046447	0.0135752	0.0115034	0.0716628
fetal	Cortical level 2	WSSS_F_IMMsp11604687	0.0313799	0.0560326	0	0.0109696	0.0252722	0.00745199	0.00434427	0.387904	0.0835057	0.00388691	0.00854624	0	0.457296	0	0.0167304	0	0.00886384	0.00860845	0	0.0388521	0.00547677	0	0.0655664	0	0.670299	0	0.078468	0.00712209	0.0227716	0.0109175	0.00620367	0.0642411	0.0053853	0.0290066	0.0225592	0	0.0348131	0	0.00900633	0	0	0.0396729	0.00373382	0.00378474	0	0.0149523	0.0267781
fetal	Cortical level 2	WSSS_F_IMMsp11604688	0.015405	0.0257045	0	0.025248	0.01166	0.022185	0	0.496343	0.0484818	0	0.0379709	0	0.901583	0.00898203	0	0.00705483	0.0152781	0.00898203	0	0.0859094	0.00754558	0	0.0410447	0	0.491634	0	0.0497526	0.00986099	0.011686	0	0.029369	0.0304458	0.0253552	0.0784316	0.0715548	0	0.0396708	0.0132988	0.0543988	0.0100859	0	0.0711487	0	0.0185736	0	0.0105542	0
fetal	Cortical level 2	WSSS_F_IMMsp11604689	0.0379559	0.0175548	0.00246326	0.0252216	0.114564	0.0151423	0.0103286	0.690531	0.197617	0.00622011	0.00554687	0	1.27384	0.00521511	0.0391486	0.0392779	0.052634	0.0325833	0.00263487	0.0787308	0.00930841	0	0.0619626	0	0.566405	0	0.103192	0.0189317	0.0198196	0.00375685	0.0184637	0.0394361	0.0128071	0.0416247	0.0157188	0	0.177627	0.0134705	0.00549676	0.0166458	0	0.0332294	0.00279066	0.0190486	0.0129843	0.0294403	0.0256281
fetal	Cortical level 2	WSSS_F_IMMsp11604690	0.051361	0.0294626	0	0.0124269	0.05584	0.00826084	0	0.390128	0.227201	0	0.00598335	0	1.27068	0.00596625	0.025144	0.0251758	0.014314	0.00826084	0	0.0632779	0.0122739	0	0.0586628	0.00685294	0.688647	0	0.113469	0.0138966	0.0202027	0	0.0109346	0.0255377	0	0.0311739	0.0344949	0	0.118269	0.00649399	0.0115893	0.0225562	0.0311027	0.0298068	0.0127714	0.0132346	0.0108531	0.0141425	0.0343945
fetal	Cortical level 2	WSSS_F_IMMsp11765867	0.0438452	0.0321949	0	0.0188621	0.0320233	0.0430884	0.0318959	0.46633	0.0506189	0.00302907	0.035645	0.00914988	0.793733	0.00490997	0.0128185	0.00474925	0.0259661	0.0218902	0.00142327	0.0410909	0.00798869	0	0.0121365	0	0.302516	0.00257863	0.0317762	0.0155078	0.0173245	0.00424353	0.0094472	0.0180095	0.010555	0.0797683	0.0360947	0.00443175	0.0361267	0.00927187	0.0258688	0.00659826	0.00284338	0.0402995	0.0108571	0.0142649	0	0.0168153	0.0175572
fetal	Cortical level 2	WSSS_F_IMMsp11765868	0.0470347	0.0231751	0.000292504	0.0297897	0.0257979	0.0486316	0.0618312	0.424254	0.0511459	0.00163145	0.0175999	0.0055264	1.24845	0.00935502	0.0256612	0.00743716	0.0380245	0.0147805	0.00134793	0.0404542	0.00207209	0.000487686	0.00750216	0.00070892	0.295285	0.00240494	0.033522	0.021538	0.037479	0.00382035	0.0132901	0.0055055	0.00795394	0.101921	0.0416088	0.0013621	0.0377594	0.0113424	0.0371243	0.00708911	0	0.0249534	0.00549664	0.0067455	0.00284459	0.0443449	0.00704154
fetal	Cortical level 2	WSSS_F_IMMsp11765870	0.0338503	0.00989183	0	0.0145637	0.0412584	0.0806368	0.0396707	0.884886	0.0351269	0.00130476	0.121469	0.012887	0.798696	0	0.00986437	0.0274929	0.0282944	0.0267402	0.0110021	0.030469	0.00965401	0.00409694	0.0371967	0.00152136	0.152373	0.00249839	0.0735468	0.0488246	0.0148976	0.0155556	0.0373434	0.00774603	0.0216028	0.0915428	0.021743	0.00132234	0.0241703	0.00891881	0.0607243	0.0127755	0.00887373	0.0298127	0	0.0114523	0.0226851	0.0234851	0.00381281
fetal	Cortical level 2	WSSS_F_IMMsp9838711	0.0125201	0.0144282	0	0.0300066	0.0331203	0.0283923	0.074867	0.584952	0.0259264	0.0070355	0.102924	0.00873375	0.817198	0.00842467	0.00570752	0.00731347	0.0492714	0.00623008	0.000545236	0.0253728	0.00555191	0.00465896	0.034332	0.00472054	0.31309	0.0207174	0.0758373	0.00927585	0.0144892	0.00405778	0.00477763	0.0292965	0.0100295	0.0715048	0.0198054	0	0.0258916	0.00457323	0.00456462	0.0197775	0	0.0258216	0	0.00909914	0.00354957	0.0185233	0.0254283
fetal	Cortical level 2	WSSS_F_IMMsp9838716	0.016178	0.0185648	0.00144949	0.0274017	0.0316508	0.0385612	0.0720007	0.761317	0.0465788	0.002302	0.0745796	0.020244	0.869061	0.00768942	0.0131104	0.0158857	0.0618584	0.021562	0.00295035	0.0412905	0.00599752	0.000538106	0.0351975	0.00711899	0.337026	0.0118742	0.0426687	0.0145117	0.0173659	0.00295878	0.00313127	0.0342173	0.0246429	0.0741645	0.0177859	0.000470834	0.0285025	0.00440341	0.00502534	0.0125612	0.00320949	0.0202878	0.00425376	0.012747	0.0035442	0.0087711	0.016796
fetal	Cortical level 3	WSSS_F_IMMsp10864183	0.0288889	0.00967223	0	0.0163875	0.0312117	0.032452	0.0663373	0.587342	0.0264912	0.00520276	0.0616985	0.02077	0.686872	0.00605387	0.00451997	0.00132244	0.0453319	0.025355	0	0.0202127	0.00696221	0.00227282	0.023203	0	0.193007	0.00245056	0.0528311	0.0173887	0.00180444	0.000883078	0.0109456	0.0244601	0.0190086	0.0592054	0.0230875	0.00236482	0.0250215	0.0152349	0.00825727	0.040883	0	0.022495	0	0.000588175	0.00630144	0.0111126	0.0185372
fetal	Cortical level 3	WSSS_F_IMMsp11604685	0.0172574	0.019427	0	0.0211212	0	0.00899624	0.0914023	0.27034	0.103362	0	0.0401484	0	0.442394	0	0.0103347	0.0103729	0.0437187	0.0060381	0	0.0287732	0	0.00579844	0.0562739	0	0.35284	0	0.0566892	0.0217864	0.0153059	0	0.0389138	0	0	0.0289938	0.0218949	0.0218528	0.0561481	0	0.009614	0.00842237	0	0.0255674	0.00504302	0.00978281	0.032681	0.0419662	0.00974204
fetal	Cortical level 3	WSSS_F_IMMsp11604686	0.0265822	0.0388134	0	0.0415199	0.0335905	0.0554363	0.0664618	0.483955	0.100491	0.00412329	0.0765141	0.0125031	0.250833	0.0224703	0.00879755	0.0549184	0.0607635	0.0237075	0	0.0263477	0	0.00931356	0.115003	0.020677	0.283357	0	0.0412113	0.0236446	0.0288385	0.0123422	0.0706447	0.0621777	0.0132933	0.00652283	0.004921	0.00906023	0.0470629	0.0197801	0	0	0.00801722	0.0408302	0	0.0655908	0.021388	0.0184721	0.0364832
fetal	Cortical level 3	WSSS_F_IMMsp11604687	0.0492644	0.0286603	0	0.0194047	0.0184495	0.0174861	0.0237725	0.576197	0.101837	0	0.0505434	0	0.597477	0.00533568	0	0	0.0244397	0.00439623	0	0.0153394	0	0	0.0240526	0.0114345	0.460394	0	0.0620456	0.00850829	0.0238158	0	0.0146979	0.0643984	0	0.0203495	0.0431133	0	0.0356256	0	0.0247591	0	0	0.03325	0	0.015325	0.0109569	0.0125065	0.0100263
fetal	Cortical level 3	WSSS_F_IMMsp11604688	0.03251	0.0632623	0	0.0136593	0.0340722	0	0.0136051	0.631512	0.0748197	0	0.0208554	0	0.802051	0	0	0	0.0348914	0.0206236	0	0.0179437	0.0297975	0	0.0506612	0	0.403075	0	0.0627529	0	0	0	0.0603714	0.0349501	0.0191253	0.0689205	0.0136051	0.0128868	0.0905609	0	0	0.0161409	0.0162443	0.012791	0	0.0358352	0	0.0128868	0
fetal	Cortical level 3	WSSS_F_IMMsp11604689	0.0725661	0.0257849	0.00188361	0.0248823	0.0786445	0.0331404	0.00188361	0.842499	0.215024	0.00310804	0.00960989	0.0108872	1.14528	0.0126364	0.025107	0.0470409	0.0879466	0.0406755	0.00407002	0.0673603	0.00709348	0.00530546	0.110069	0.00240441	0.491674	0	0.122264	0.0492219	0.0166171	0	0.0115609	0.09801	0.0220308	0.050024	0.0314265	0.00386634	0.122918	0.00294114	0.00681853	0.0319633	0.00398508	0.0331969	0.00691962	0.0213634	0.0331455	0.0269548	0.0145256
fetal	Cortical level 3	WSSS_F_IMMsp11604690	0.0270632	0.0114807	0	0.0362122	0.0499427	0.0132738	0	0.674603	0.222063	0.0139805	0.0191423	0.0171891	1.15988	0.00893236	0.0303373	0.0272908	0.0812527	0.0385674	0	0.0216557	0.00750541	0	0.15449	0.0030596	0.679434	0	0.186994	0.0422058	0.0212089	0	0.0218715	0.100156	0.00400265	0.0492389	0.0291211	0.00359312	0.0940947	0	0.00805036	0.00864014	0.0250315	0.033823	0.00615291	0.026916	0.0121605	0.025395	0.0311219
fetal	Cortical level 3	WSSS_F_IMMsp11765867	0.04104	0.038919	0.00127846	0.0239642	0.0226111	0.0674918	0.0767548	0.691584	0.050553	0.00713454	0.0238404	0.0185361	0.772773	0.0110976	0.0141726	0.00583762	0.0409121	0.0423348	0.00367839	0.0430631	0.00173859	0.00377058	0.0221542	0.00158989	0.3161	0.000865885	0.0472199	0.0270707	0.0159648	0.00195818	0.0199409	0.0202471	0.0210675	0.108689	0.0381938	0.00980901	0.0357621	0.00938982	0.033915	0.0155705	0.000986926	0.0247172	0.00372069	0.0199417	0.00367233	0.025238	0.0147767
fetal	Cortical level 3	WSSS_F_IMMsp11765868	0.0314343	0.0226882	0.00180677	0.0323893	0.0162306	0.0688991	0.115275	0.701761	0.0524591	0.00419582	0.0326418	0.0122078	1.23427	0.00263568	0.0192617	0.0121478	0.0498834	0.0292897	0.00356897	0.0406014	0.00391764	0.00244041	0.0268009	0.00142607	0.302765	0.00713418	0.046957	0.0254329	0.0393402	0.00560258	0.0184109	0.0186554	0.0147776	0.120792	0.0347404	0.00415552	0.0358637	0.00795919	0.0425518	0.00463328	0	0.0295976	0.00117771	0.00888598	0.00558222	0.0396584	0.0057858
fetal	Cortical level 3	WSSS_F_IMMsp11765870	0.051856	0.0128242	0	0.0353181	0.0304859	0.124206	0.0503963	0.96333	0.0231096	0.0085647	0.160385	0.0478968	0.607122	0.00673936	0.0145144	0.00198983	0.0543937	0.0113687	0.0162412	0.0228648	0.0143696	0.0153396	0.0526964	0.00671558	0.0971796	0.00700806	0.078735	0.0356527	0.0775007	0.00135361	0.0600816	0.0230091	0.0318031	0.155063	0.0171014	0	0.0307507	0.0154084	0.0689098	0.0133748	0.00132152	0.0303444	0.00138477	0.0185784	0.0302518	0.0204961	0.00798636
fetal	Cortical level 3	WSSS_F_IMMsp9838711	0.0180956	0.0205373	0	0.0397447	0.0199795	0.0268454	0.0920575	0.669098	0.0316981	0.0102199	0.0863918	0.0184209	0.746407	0.0061433	0.0129894	0.00360642	0.0590553	0.0132158	0.0029858	0.0326991	0.0112209	0	0.043969	0.0014927	0.303875	0.0293601	0.0294677	0.0256889	0.00880714	0.00494462	0.00511399	0.0509916	0.0175405	0.0446282	0.0284017	0.00159888	0.0431129	0.00705805	0	0.0329132	0	0.0173059	0	0.0134717	0.0155497	0.00936252	0.0129487
fetal	Cortical level 3	WSSS_F_IMMsp9838716	0.0206683	0.0208097	0.000585472	0.0526305	0.0340893	0.05276	0.122802	0.891224	0.049402	0.00319811	0.0676934	0.0236856	0.846836	0.00296909	0.00901155	0.0156699	0.0586778	0.0215022	0.00302059	0.0331613	0.00782839	0.00122944	0.0643816	0.00767339	0.332922	0.00785715	0.0425664	0.00534023	0.0160699	0.00300442	0.00224529	0.0761943	0.023687	0.0779624	0.0145898	0.00237147	0.0323799	0.019706	0.0106393	0.0148476	0	0.0280028	0.00558376	0.00472156	0.0061053	0.0115326	0.0109546
fetal	Cortical CMJ	WSSS_F_IMMsp10864183	0.00824317	0.024538	0.000745365	0.0125706	0.0387375	0.0569473	0.0856155	0.797137	0.0248067	0.000745365	0.055848	0.0282482	0.597259	0.00568481	0.0104386	0.00490864	0.0614725	0.0527955	0.00490761	0.0290779	0	0	0.0536452	0	0.242424	0.00442163	0.0812507	0.0252411	0.00301116	0.0102536	0.00298621	0.0318654	0.0429437	0.0649274	0.00793445	0.00815385	0.0304593	0.00478731	0.014568	0.0615974	0	0.0286214	0.00551833	0.00682889	0.00480278	0.00975067	0.00751848
fetal	Cortical CMJ	WSSS_F_IMMsp11604685	0.00436851	0.0355918	0.0100042	0.0356629	0.0348838	0.0131747	0.0653149	0.40529	0.04389	0	0.0420241	0	0.472041	0	0.0172749	0.0525027	0.0219204	0.026222	0	0.0618757	0	0	0.110511	0	0.250482	0	0.0620106	0.0110189	0.0328024	0.00858878	0.0239593	0.0355268	0.010379	0.0439813	0.00532194	0	0.0723721	0	0.0131747	0.00858181	0	0.0441418	0	0.00569697	0.0151989	0.036919	0.104209
fetal	Cortical CMJ	WSSS_F_IMMsp11604686	0.0248058	0.0149341	0	0.015673	0.0265815	0.0616836	0.0890672	0.611112	0.125841	0.0177677	0.110147	0.0357237	0.302981	0.00651522	0	0.0357373	0.0160012	0.0396936	0	0.0200071	0.0160194	0	0.119507	0.00805793	0.240211	0	0.0637585	0.0154235	0.0328391	0	0.076459	0.0956909	0.00352925	0.0340685	0.020982	0.00354814	0.0516511	0	0	0.00659978	0.0131788	0.0835601	0	0.0289704	0.0374875	0.0570106	0.0626089
fetal	Cortical CMJ	WSSS_F_IMMsp11604687	0.0462838	0.010925	0	0.0245423	0.0266403	0	0.0381961	0.883289	0.117179	0.0134966	0.0363821	0	0.473197	0.00854645	0.00979595	0.0146352	0.0394685	0.0310299	0	0.0341715	0.00632499	0	0.141888	0.0126906	0.465118	0	0.0770187	0.0102803	0.0115666	0	0.0175907	0.0655052	0.0094355	0.0774071	0.0475602	0	0.113507	0.00700176	0.0127494	0.0187341	0	0.0240844	0.00436655	0.0243377	0.00484133	0	0.038629
fetal	Cortical CMJ	WSSS_F_IMMsp11604688	0	0.0226495	0	0	0	0.0560356	0.0124071	1.0909	0.0675802	0.0167442	0.0380848	0	0.860833	0	0	0.00902796	0.0381329	0.0299847	0	0.0257832	0	0	0.0727445	0.0218468	0.286701	0	0.0965846	0.0174937	0	0	0.0145258	0.0636684	0.0185627	0.0741165	0	0	0.0579758	0	0.0145258	0	0	0.0139108	0	0	0	0	0.00902796
fetal	Cortical CMJ	WSSS_F_IMMsp11604689	0.0634846	0.046539	0	0.0748085	0.0630577	0.0483453	0.00361174	1.26531	0.245445	0.00287821	0.0515987	0.0104891	1.04351	0.00453767	0.0225589	0.0598026	0.0707153	0.0693294	0.00290492	0.0833575	0.00332975	0	0.239833	0.0104099	0.536112	0.00723587	0.18564	0.0483862	0.0119722	0.00439758	0.00469465	0.167552	0.0143289	0.09763	0.0436496	0.00695054	0.188125	0.0031459	0.0133083	0.0268056	0.0171942	0.0405648	0	0.0263474	0.0346411	0.0187208	0.0260149
fetal	Cortical CMJ	WSSS_F_IMMsp11604690	0.0673998	0.0268752	0	0.0564854	0.036819	0.0236702	0.0117332	0.858023	0.178753	0.00859914	0.0341855	0.0333452	1.04537	0.0231059	0.0398503	0.0521011	0.0678605	0.0488332	0	0.0920071	0.00393929	0.00423603	0.088154	0.00337137	0.509292	0	0.163299	0.0326402	0.00406611	0	0.0155319	0.110851	0.00423603	0.0796475	0.0472679	0.00831919	0.110673	0.0131957	0	0.0283413	0.00747194	0.0419684	0.00777565	0.0231928	0.00423603	0.0166736	0.00670774
fetal	Cortical CMJ	WSSS_F_IMMsp11765867	0.0292077	0.0303972	0.00427112	0.055526	0.0268507	0.109363	0.129662	1.04467	0.0627436	0.0109368	0.0438657	0.0326221	0.70541	0.00139584	0.00824699	0.00759273	0.0623085	0.0740184	0.00477127	0.0456618	0.0103846	0	0.041936	0	0.272813	0	0.0819365	0.024038	0.0108973	0.00161036	0.0101824	0.0623349	0.0371681	0.0908623	0.0228821	0.0117485	0.05619	0.0178269	0.0229719	0.0192988	0.00323284	0.0443377	0.00390033	0.0144157	0.0045251	0.0202147	0.0139101
fetal	Cortical CMJ	WSSS_F_IMMsp11765868	0.0345832	0.0195981	0.00244608	0.0313495	0.0167219	0.159318	0.140077	1.09624	0.0637477	0.0152186	0.0648826	0.0299131	1.12682	0.00343548	0.0170162	0.0172603	0.0915391	0.0681193	0.00372726	0.0456278	0.00846893	0.0042229	0.0446164	0.0047451	0.247032	0.00239197	0.0881026	0.0397813	0.0241036	0.00389412	0.0133127	0.0345649	0.0338259	0.13948	0.0367601	0.0122234	0.0573632	0.0133339	0.0374604	0.0225305	0.00179374	0.0252602	0.00521965	0.013668	0.00192893	0.0334778	0.0055561
fetal	Cortical CMJ	WSSS_F_IMMsp11765870	0.0252502	0.0253122	0.00676848	0.0189303	0.0350301	0.193398	0.0466072	1.24565	0.0150759	0.00216046	0.209645	0.0466177	0.672414	0.0157173	0.0160301	0.018769	0.0535385	0.0232107	0.0214346	0.0337583	0.00265559	0.00806019	0.0509966	0.00514524	0.0648247	0.00676848	0.0527855	0.0149986	0.0131803	0	0.0369684	0.0739611	0.0868045	0.127775	0	0.00332539	0.0433704	0.0106515	0.0140784	0.012095	0.00332539	0.0158994	0	0.00751115	0.0727973	0.0298432	0.0338858
fetal	Cortical CMJ	WSSS_F_IMMsp9838711	0.012104	0.0119429	0	0.0310399	0.0453184	0.0370633	0.114753	0.752512	0.0595353	0	0.0588299	0.0282714	0.8019	0.00234164	0.0114456	0.0153501	0.0643156	0.0361358	0.00410791	0.0582031	0.00423803	0.0016938	0.0325172	0.00199514	0.278358	0.0149113	0.0875793	0.00999753	0.0182833	0	0.0076037	0.064406	0.0024619	0.0642173	0.0224715	0	0.0143385	0.0135355	0.00822094	0.0288792	0.0050141	0.0210212	0	0.00966179	0.00368601	0.0025966	0.0363265
fetal	Cortical CMJ	WSSS_F_IMMsp9838716	0.0148703	0.01837	0	0.0720205	0.0330026	0.099557	0.1809	1.11317	0.0403887	0.0110919	0.0770555	0.0303804	0.793747	0.00216699	0.0138538	0.0263658	0.110601	0.0318306	0.0115255	0.0388525	0.00705865	0.00170395	0.0789907	0.00599065	0.325585	0.0129513	0.0681896	0.0227354	0.0152986	0.00347492	0.0057297	0.114609	0.0316813	0.107287	0.0159772	0.00651169	0.0365791	0.0109523	0.0114991	0.0232675	0.00108295	0.0119328	0.00215616	0.00832399	0.00397605	0.0238294	0.0146478
fetal	Medullar CMJ	WSSS_F_IMMsp10864183	0.0111205	0.00942959	0.00281076	0.0235586	0.0342024	0.101928	0.109177	1.18048	0.0241807	0.0103389	0.147968	0.0620424	0.41092	0.0162353	0.0150528	0.0117878	0.0781795	0.0553903	0.00484448	0.019111	0.00374387	0	0.0788904	0.0184865	0.163202	0.0113124	0.093175	0.0295512	0.00208911	0.00326834	0.00190758	0.0791648	0.106325	0.118679	0.0159083	0.00596344	0.0415207	0.0231408	0.00886975	0.0785591	0.00561137	0.0278395	0	0.00823142	0.00895	0.00967865	0.0177853
fetal	Medullar CMJ	WSSS_F_IMMsp11604685	0.026111	0.0465368	0	0.00499451	0.0241354	0.00387662	0.0833741	0.559987	0.0483204	0.00791895	0.0720768	0	0.381836	0	0.00791895	0.0938594	0.0528439	0.0251814	0	0.0714431	0	0	0.0892343	0	0.250782	0.00911342	0.0572863	0.0270856	0.0178399	0	0.0262178	0.0691606	0.00936057	0.0970364	0.0121156	0.00828682	0.0853097	0	0	0	0	0.068084	0	0.0229705	0.009459	0.033482	0.0633805
fetal	Medullar CMJ	WSSS_F_IMMsp11604686	0.0149258	0	0	0.030869	0.00873578	0.0635327	0.0705253	0.840474	0.0823245	0.0283868	0.0945132	0.0229883	0.169132	0.00715806	0	0.0532322	0.0401229	0.0328695	0	0.0560233	0.00837818	0.023714	0.28433	0.0572422	0.167008	0.012916	0.117057	0.012994	0.0303151	0	0.0578127	0.156143	0.00558135	0.0690528	0.0220346	0.0104474	0.0686316	0.00636665	0	0.0121673	0.0164426	0.0427473	0.00367202	0.0300389	0.0390712	0.0200478	0.111005
fetal	Medullar CMJ	WSSS_F_IMMsp11604687	0.078362	0.0164895	0	0.0107022	0.0282561	0.0763711	0.0321012	1.11286	0.0628493	0.00612022	0.068648	0.0189896	0.41127	0.00556907	0	0.0366661	0.0999796	0.0512718	0	0.0816934	0.00726248	0	0.200075	0.0118003	0.495645	0	0.138456	0.00730952	0.0116439	0.0160111	0.0088494	0.0690203	0.0164184	0.114044	0.0208078	0.0128682	0.0758647	0.0039216	0.0109987	0.0303436	0.00199705	0.0394824	0.00347184	0.0372358	0.00860774	0.0201979	0.0414177
fetal	Medullar CMJ	WSSS_F_IMMsp11604688	0.0461732	0	0.0048872	0.013328	0.0195693	0.0845841	0.0613846	1.49778	0.0438616	0.00816334	0.0789776	0	0.613378	0.00963883	0.0439946	0.0107179	0.0346635	0.0331806	0	0.0759507	0.00421818	0	0.12751	0	0.33133	0	0.127357	0.0284836	0.0188085	0.00589622	0.01015	0.107921	0.0715234	0.107658	0.0267925	0.0335482	0.0695641	0	0.00856561	0.0314576	0	0.0262034	0	0	0.00910984	0.0245598	0.0308234
fetal	Medullar CMJ	WSSS_F_IMMsp11604689	0.0384599	0.0178072	0.00696039	0.0629964	0.0604459	0.0622606	0.00767166	1.68243	0.252322	0.00850333	0.0558982	0.0327384	0.654592	0.0188754	0.039065	0.059529	0.108074	0.0824305	0.00478535	0.0953225	0.00691844	0.00204097	0.208118	0.00655505	0.342083	0	0.227623	0.0515935	0.00983493	0.0114803	0.00959725	0.217268	0.0330687	0.1114	0.0228469	0.018322	0.13155	0.0173395	0.00234789	0.0521411	0.0134758	0.0257217	0	0.0267217	0.0239279	0.0295587	0.0209958
fetal	Medullar CMJ	WSSS_F_IMMsp11604690	0.0349869	0.0282144	0	0.0582693	0.0378261	0.0406377	0.0137355	1.31621	0.233644	0.0158351	0.0566222	0.0304857	0.661849	0.00540814	0.0330749	0.0802909	0.0862996	0.0746704	0.0032894	0.0669164	0.0112533	0.00346006	0.252692	0.0203835	0.369438	0.00622617	0.225135	0.0832128	0.00178901	0.00167105	0.0116258	0.231737	0.011643	0.0882132	0.0315911	0.0103664	0.14606	0.0164586	0.0035119	0.0346448	0.0227591	0.0358524	0.003493	0.0337383	0.0453247	0.03307	0.0317755
fetal	Medullar CMJ	WSSS_F_IMMsp11765867	0.0395424	0.0154694	0.00200836	0.034752	0.0273784	0.211694	0.130499	1.44982	0.0717676	0.0317174	0.0809236	0.0738108	0.546285	0.00964424	0.00778481	0.0100506	0.0804516	0.116104	0.0116634	0.0490085	0.00915455	0.00358007	0.0883759	0.0154493	0.206084	0.0159658	0.108751	0.0480185	0.0123754	0.000798321	0.00521472	0.0728131	0.0606667	0.135597	0.0285735	0.0156623	0.0609264	0.0210214	0.0156943	0.0250444	0.0069063	0.0207136	0.0057212	0.0281983	0.00720597	0.026392	0.00605027
fetal	Medullar CMJ	WSSS_F_IMMsp11765868	0.0274963	0.0136416	0.00734044	0.0283784	0.0183437	0.245677	0.182141	1.69335	0.0764222	0.0236942	0.125581	0.0685481	0.923584	0.00975644	0.0243737	0.0147293	0.0913194	0.0904563	0.0196259	0.0736732	0.00360795	0.00584601	0.0966184	0.00966837	0.227437	0.0170472	0.113805	0.0466311	0.0180468	0.00237666	0.0105719	0.0865782	0.0817998	0.171061	0.0249027	0.0183191	0.0740462	0.0229668	0.0209515	0.0235702	0.00339513	0.0215944	0.00441537	0.0207736	0.0103836	0.0372164	0.0168931
fetal	Medullar CMJ	WSSS_F_IMMsp11765870	0.0286692	0.00684117	0.00486867	0.011023	0.0139394	0.213318	0.0618028	1.76617	0.0253734	0.0312396	0.321892	0.0706816	0.585976	0.00722255	0.0303627	0.0183164	0.0841693	0.0377523	0.0476535	0.0397455	0.0208787	0.0138153	0.15845	0.00649446	0.0895339	0.018375	0.0990553	0.0741075	0.0316148	0.00590317	0.0170485	0.097611	0.104828	0.135012	0.0179325	0.0223817	0.0580704	0.0125295	0.0343965	0.0417168	0.00139767	0.0154211	0.0108102	0.0106305	0.0473315	0.0278059	0.0266772
fetal	Medullar CMJ	WSSS_F_IMMsp9838711	0.0242116	0.00945775	0	0.0562188	0.0423136	0.0514859	0.154932	0.964665	0.0510549	0.00310941	0.0710231	0.0294375	0.72724	0.00478553	0.011607	0.0139398	0.0907763	0.0378	0.00803051	0.0378544	0.00328108	0	0.0581644	0.007949	0.295459	0.00697547	0.0692864	0.0262733	0.0054668	0	0.015683	0.113771	0.0332128	0.0753277	0.0254306	0.00465093	0.04436	0.0170099	0	0.0239382	0.00408181	0.0168746	0.00298162	0.00886435	0.00568059	0.0217708	0.0270169
fetal	Medullar CMJ	WSSS_F_IMMsp9838716	0.0181342	0.0183721	0.00368598	0.0569035	0.0322921	0.139397	0.251132	1.52907	0.0611381	0.00925379	0.139186	0.0557656	0.662428	0.00976334	0.0147302	0.0207427	0.1115	0.0479854	0.0133708	0.0533152	0.00683383	0.0034921	0.11978	0.0217496	0.279541	0.0162113	0.100519	0.0323912	0.0200289	0.000457509	0.00276981	0.174546	0.0562799	0.135967	0.0313728	0.0136709	0.0642149	0.0155705	0.00575866	0.0394751	0.00316021	0.0237318	0.00609863	0.0178394	0.015692	0.0222151	0.0230708
fetal	Medullar level 1	WSSS_F_IMMsp10864183	0.0119313	0.00258478	0.00196479	0.00975361	0.017463	0.116679	0.0656577	1.47471	0.0430786	0.0173344	0.169975	0.07415	0.310664	0.0156323	0.0143412	0.0146991	0.104342	0.0795002	0.00713951	0.0216714	0.00490013	0.0010339	0.088569	0.0162277	0.143265	0.0124561	0.0933168	0.0397042	0.0036694	0.00495619	0.00325738	0.0846731	0.149637	0.116056	0.0298338	0.00748158	0.0501971	0.0140592	0.00779432	0.0630106	0.00224518	0.0173195	0.00643228	0.0139134	0.00884137	0.0267519	0.0099576
fetal	Medullar level 1	WSSS_F_IMMsp11604685	0.0233642	0	0	0	0	0.0504335	0.0583866	0.895608	0.0293319	0	0.121397	0.0207729	0.284682	0.0139958	0.0143911	0.0396481	0.0296166	0.0190187	0	0.0765965	0	0	0.128256	0	0.164849	0.016969	0.0868375	0.0426286	0	0	0.0893143	0.0640127	0.0152996	0.105079	0.0548551	0.0139958	0.0616126	0.0150801	0	0	0	0.0947962	0.0130816	0	0.0117458	0.10846	0.0113753
fetal	Medullar level 1	WSSS_F_IMMsp11604686	0	0.00925311	0	0.0239408	0.00702491	0.0891876	0.0293563	1.05302	0.0797019	0.0641663	0.168761	0.00703648	0.140975	0.0112727	0.00395258	0.0335487	0.0595965	0.0265382	0	0.0746912	0.00983263	0.0144747	0.356764	0.069968	0.181745	0.00786896	0.101542	0.0500303	0.0323192	0.0183693	0.061642	0.192542	0.0112774	0.0768362	0.014017	0.00334476	0.0800823	0.00942963	0	0	0.0243794	0.074462	0.0124115	0.00959154	0.0306353	0.0270119	0.048999
fetal	Medullar level 1	WSSS_F_IMMsp11604687	0.0272675	0.00369758	0	0.038608	0.0168455	0.0692735	0.0697766	1.42777	0.0828225	0	0.0456494	0.00420819	0.270422	0	0.00764956	0.014385	0.030631	0.0569328	0	0.0601916	0	0	0.153874	0.0133811	0.373498	0.0255033	0.143325	0.0226232	0	0	0.0141457	0.171762	0.0758081	0.117998	0.0456863	0.0134712	0.0828985	0.0176425	0.006776	0.0252419	0.0077641	0.0338522	0.00793202	0.0273555	0	0.0315364	0.0214586
fetal	Medullar level 1	WSSS_F_IMMsp11604688	0.0203596	0.0309704	0	0	0.037086	0.192466	0.0391294	1.88427	0.0522701	0.017895	0.12564	0.0239716	0.383802	0.0167732	0.0208302	0.0197682	0.049791	0.0866507	0.0200094	0.0519681	0	0	0.102238	0.0116543	0.317221	0.0105849	0.105284	0.0247367	0.0239222	0	0	0.0968363	0.043522	0.129983	0.0288627	0	0.0510059	0	0.00544009	0.0185007	0	0.0194962	0	0.0343117	0.0137692	0.0581174	0.00730186
fetal	Medullar level 1	WSSS_F_IMMsp11604689	0.0464546	0.0114647	0.00653036	0.0473052	0.0277108	0.0764175	0.0194476	1.96375	0.150713	0.0127947	0.10861	0.0525571	0.283125	0.0193161	0.0129653	0.0746453	0.0831882	0.100901	0	0.0668082	0.004499	0.00351419	0.1331	0.0192263	0.226867	0	0.222163	0.0556995	0	0	0.0037664	0.195348	0.0282776	0.140225	0.039977	0.0264866	0.0978905	0.0144193	0.0116862	0.0379983	0.0151225	0.0141416	0	0.0492043	0.0520302	0.0472423	0
fetal	Medullar level 1	WSSS_F_IMMsp11604690	0.0459701	0	0	0.0368279	0.0100043	0.0302554	0.0232167	1.5716	0.204444	0.00304694	0.0574814	0.0538209	0.30177	0.00452521	0.0324943	0.0673672	0.0981538	0.0840964	0	0.047777	0.00620491	0.0161147	0.120325	0.00910521	0.234907	0.00436858	0.202424	0.0570294	0	0	0.0100595	0.205291	0.0315858	0.0873003	0.030189	0.0262952	0.143397	0.0173503	0.00944075	0.0349847	0.00854965	0.0311464	0.0044004	0.0462707	0.0299551	0.0402153	0.00837441
fetal	Medullar level 1	WSSS_F_IMMsp11765867	0.0233391	0.0234316	0.00546137	0.026169	0.0159144	0.282919	0.110318	1.8103	0.0757648	0.0402615	0.144746	0.0783534	0.293927	0.00535011	0.00227858	0.00959492	0.099202	0.131108	0.0219683	0.0648821	0.00607227	0.00126818	0.107728	0.01513	0.166182	0.0126634	0.153518	0.0519187	0.0119973	0.00104778	0.00202175	0.137388	0.111484	0.185182	0.0366184	0.0182277	0.0644616	0.0154423	0.0100526	0.0368404	0.00943752	0.0346467	0.00959964	0.0162826	0.0088849	0.0390958	0.00201219
fetal	Medullar level 1	WSSS_F_IMMsp11765868	0.0261681	0.00677344	0.0161969	0.0189734	0.0106309	0.310146	0.09448	2.06669	0.087005	0.063551	0.156646	0.0795258	0.52453	0.00641029	0.0305973	0.0215166	0.107771	0.0999702	0.0123301	0.0605872	0.00600846	0.00390252	0.1107	0.00919676	0.156894	0.0147297	0.174326	0.056077	0.00513974	0.0123892	0.00286269	0.0841594	0.106422	0.234168	0.027637	0.0183363	0.0827741	0.0158968	0.0151588	0.0325266	0.00869718	0.0155088	0.00499587	0.0221512	0.0109867	0.0310296	0.00789687
fetal	Medullar level 1	WSSS_F_IMMsp11765870	0.0428532	0.00216603	0.00913013	0.0192812	0.0249637	0.237868	0.0844031	2.03714	0.0449948	0.0432106	0.451237	0.105025	0.432244	0.00536811	0.00875329	0.0349114	0.123385	0.0584309	0.0395323	0.0439937	0.0178821	0.0143553	0.272942	0.00849641	0.0724593	0.0262088	0.112278	0.082731	0.0153583	0.0105569	0.0195676	0.145001	0.128304	0.198365	0.0335278	0.0139838	0.0526708	0.0310958	0.0210995	0.0359948	0.00432637	0.0337584	0.0173814	0.0175818	0.104735	0.0350755	0.0204683
fetal	Medullar level 1	WSSS_F_IMMsp9838711	0.0202919	0.00642881	0.00116869	0.0533076	0.0276922	0.0921136	0.198914	1.23834	0.0445138	0.00924665	0.109561	0.0441906	0.570776	0.0144584	0.0180551	0.0166911	0.103678	0.0584735	0.0103266	0.0499078	0.00754961	0.00295961	0.103077	0.0167054	0.22098	0.011637	0.0833987	0.0149085	0.0101452	0.00111253	0.00538398	0.143543	0.0393575	0.11832	0.011659	0.00277138	0.0420024	0.0160162	0.00213855	0.053616	0.00382258	0.0175155	0.00957712	0.0135071	0.0105465	0.0191952	0.0239054
fetal	Medullar level 1	WSSS_F_IMMsp9838716	0.0238267	0.00881675	0.00487946	0.0483262	0.0138788	0.150787	0.241583	1.83012	0.0522044	0.0299058	0.180099	0.0594806	0.356174	0.00630846	0.0163391	0.0184922	0.136285	0.0541042	0.0234236	0.04896	0.0112484	0.00532412	0.203335	0.0391877	0.176588	0.0175202	0.110809	0.0309861	0.00766547	0.0037853	0.0066593	0.203896	0.0830882	0.192193	0.0250921	0.0159739	0.0667132	0.0219531	0.00264255	0.0416586	0.00279666	0.0200637	0.00797757	0.0232269	0.0151678	0.0225202	0.0175195
fetal	Medullar level 2	WSSS_F_IMMsp10864183	0.0220156	0.00353048	0	0.00133017	0.0172406	0.0803119	0.0542111	1.56521	0.0391103	0.0196976	0.131152	0.0614975	0.180957	0.0100839	0.00375435	0.0160359	0.101988	0.0723865	0.00972392	0.0241799	0.00463608	0.00485656	0.123363	0.0127768	0.0938529	0.0061192	0.0937003	0.0316739	0.000879318	0.00674225	0.000880797	0.093374	0.142078	0.185728	0.0176973	0.00386568	0.0585971	0.016236	0.000880797	0.0492659	0.00676576	0.0229437	0.00283224	0.0103633	0.0197	0.0210764	0.00859299
fetal	Medullar level 2	WSSS_F_IMMsp11604685	0	0	0	0	0.0132716	0.105018	0.0786578	1.01654	0.0383458	0.0172315	0.144805	0	0.249633	0.0151392	0.0174866	0.0219723	0.0401584	0.0172315	0.0226275	0.0969528	0.0132716	0.0219723	0.209073	0	0.139357	0	0.087991	0.0151392	0.041166	0	0	0.108421	0.0165254	0.176931	0	0	0.117662	0.0445133	0	0	0.0203576	0.0539262	0	0.0358798	0.0177839	0.0229367	0.0247167
fetal	Medullar level 2	WSSS_F_IMMsp11604686	0.00489433	0.00905875	0	0.00873537	0.0135064	0.0365719	0.0195085	1.09035	0.0973424	0.0563942	0.132282	0	0.145362	0	0.0119354	0.0294563	0.0704657	0.024973	0.0188918	0.0332232	0.0114465	0.0112016	0.458225	0.0448435	0.221162	0.00512747	0.104615	0.0259862	0.0293257	0.0206883	0.0298297	0.212148	0.0126226	0.076492	0.0244872	0.00654085	0.11384	0.00551886	0.00740148	0.0256306	0.00954445	0.0393579	0	0.044889	0.0357662	0.0127471	0.0510616
fetal	Medullar level 2	WSSS_F_IMMsp11604687	0.0302783	0	0	0.0200589	0.0391034	0.0725976	0.0213422	1.51837	0.0808278	0.00814917	0.040656	0.0448782	0.238837	0.0149961	0	0	0.0555638	0.0991516	0	0.0297681	0.00847659	0	0.117803	0.0653728	0.376083	0.00505122	0.210724	0.0230526	0.0108515	0	0	0.0944287	0.049373	0.0897899	0.0370225	0.00497196	0.120554	0.0144119	0.00910284	0.0296349	0.0155663	0.0258997	0	0.033945	0.0421754	0.00505122	0.0119153
fetal	Medullar level 2	WSSS_F_IMMsp11604688	0	0.0179448	0	0	0	0.132125	0.0286414	1.76723	0.0478315	0.0149378	0.140372	0.00860412	0.337461	0.0102086	0	0	0.0449518	0.0926023	0	0.0980307	0	0	0.0921942	0	0.327835	0.0357596	0.0670251	0.0182203	0	0.00833431	0	0.111536	0.0188127	0.238234	0.038515	0.0137596	0.0464359	0	0	0.0125835	0	0.0663685	0	0.0120923	0.0338914	0	0.0170792
fetal	Medullar level 2	WSSS_F_IMMsp11604689	0.0190388	0	0	0.0378815	0	0.0887784	0.109609	1.83651	0.0539233	0	0.0705424	0	0.108629	0.0175016	0	0.0544498	0.0884088	0.0683107	0	0.0518476	0	0	0.034346	0.0377456	0.0882693	0	0.15765	0.056258	0	0	0	0.139642	0.0187769	0.20669	0	0	0.0533848	0	0	0.0364217	0.0187769	0.0539233	0	0.0365404	0.0190388	0.0373379	0
fetal	Medullar level 2	WSSS_F_IMMsp11604690	0	0	0	0	0	0.0664387	0.187656	1.15111	0	0	0	0.130712	0.241826	0.0642732	0.0642732	0.172335	0.0642732	0.130712	0.0664387	0.0642732	0	0.0664387	0.402024	0	0	0	0.0664387	0.0642732	0	0	0	0.241826	0.0642732	0.0642732	0	0	0.225041	0.0642732	0	0	0	0	0	0	0	0	0
fetal	Medullar level 2	WSSS_F_IMMsp11765867	0.0312316	0.00398779	0.0239057	0.0194753	0.00316126	0.285612	0.0293451	1.92643	0.0597065	0.105223	0.211469	0.0693649	0.188322	0.00874363	0.00884977	0.0138197	0.0806033	0.107715	0.0171461	0.0731233	0.00222695	0.00638862	0.111782	0.0121178	0.106528	0.0125688	0.141234	0.0476486	0.00621474	0.0259824	0.00342425	0.132175	0.110292	0.238091	0.0359721	0.010816	0.0882067	0.0250308	0.00480349	0.0319636	0.0113866	0.0285456	0.00555068	0.0285536	0.0151685	0.0381203	0.0030968
fetal	Medullar level 2	WSSS_F_IMMsp11765868	0.0369221	0.0097466	0.00837592	0.00925722	0.0114743	0.207897	0.0348949	2.18117	0.0446874	0.0345171	0.234531	0.0781413	0.293108	0.0109942	0.0189319	0.0434377	0.115401	0.0898069	0.0108282	0.0836967	0.00874571	0.00132812	0.158272	0.0177574	0.0994019	0.0088182	0.143383	0.051501	0.00357704	0.00168319	0.00700846	0.149114	0.0887909	0.266404	0.0171561	0.00742844	0.0609699	0.0110256	0.0168634	0.0228682	0.00696771	0.0185273	0.00270876	0.0230065	0.0162836	0.0580036	0.0058508
fetal	Medullar level 2	WSSS_F_IMMsp11765870	0.0215049	0.0107379	0.00578667	0.0245742	0.00485549	0.194412	0.0845298	1.93301	0.0187426	0.0532158	0.369353	0.102905	0.447694	0.0146054	0.0181751	0.0118984	0.0963796	0.0879241	0.072821	0.0338542	0.0176073	0.01675	0.204581	0.0135011	0.0583454	0.0286785	0.0846223	0.101707	0.0142439	0.00219079	0.0203421	0.129978	0.1137	0.215243	0.0122389	0.0203584	0.0741679	0.0236055	0.0104477	0.0450308	0.00805701	0.0279017	0.0130575	0.0167085	0.0665164	0.0450289	0.0108012
fetal	Medullar level 2	WSSS_F_IMMsp9838711	0.0294112	0.00830045	0.00165278	0.0313805	0.0259325	0.110254	0.191225	1.38389	0.0591881	0.0245644	0.0939691	0.0446523	0.542277	0	0.0241443	0.00999167	0.128653	0.0490598	0.00851028	0.0327353	0.00903311	0.00815927	0.093231	0.0230138	0.191334	0.0321433	0.088005	0.0236811	0.00843344	0.0097162	0.00369046	0.121879	0.0492631	0.144479	0.0308428	0.00577305	0.0497756	0.012802	0.00269673	0.024276	0.00356228	0.0152065	0.00478727	0.0210554	0.00998357	0.0207599	0.0179228
fetal	Medullar level 2	WSSS_F_IMMsp9838716	0.0130692	0.00246819	0.00252497	0.0533882	0.0166213	0.183378	0.277706	1.80303	0.0480888	0.0311394	0.18425	0.0618471	0.242531	0.00718203	0.0197653	0.0198752	0.105229	0.06892	0.0177734	0.0318715	0.0128666	0.00693367	0.169587	0.0230821	0.142117	0.01417	0.10726	0.0241293	0.00655353	0.00880271	0.00336609	0.16972	0.0918444	0.198262	0.0163483	0.0137208	0.0672624	0.0230697	0.00453429	0.0340572	0.0042922	0.0227284	0.00959094	0.0176763	0.00948179	0.0255625	0.013786
fetal	Medullar level 3	WSSS_F_IMMsp10864183	0.00606079	0.00593374	0.0125702	0.0105883	0.00610017	0.135817	0.0489163	1.44052	0.0230987	0.0333721	0.112466	0.06086	0.21739	0.0107996	0	0.0105938	0.0791635	0.0624614	0.0193602	0.0232105	0.0152006	0.0104862	0.110372	0.0205084	0.121744	0.00824468	0.0667446	0.0119555	0	0.0392234	0.00924152	0.0692575	0.131212	0.17765	0.0189293	0.0127025	0.0466419	0.00455224	0.00638771	0.0453433	0.0020507	0.0167033	0.0123458	0.0173465	0.0245129	0.0199644	0.00953706
fetal	Medullar level 3	WSSS_F_IMMsp11604685	0	0	0	0.0194185	0.0176536	0.0868137	0.0334527	0.865525	0.0819965	0.095848	0.121116	0.0203576	0.185962	0.0214242	0	0.0374153	0.108627	0.0860939	0.0424798	0.0675693	0	0.0230253	0.272441	0	0.0901978	0	0.102627	0.0492335	0.0372708	0	0.0418799	0.152457	0.0124278	0.155131	0	0	0.201818	0.0159677	0	0	0.0383199	0.0318463	0	0.0723249	0	0.0765678	0.0193842
fetal	Medullar level 3	WSSS_F_IMMsp11604686	0.0273248	0.0228547	0	0.0157911	0.0179476	0.0739154	0.0317189	1.04122	0.110857	0.084257	0.154353	0.0278845	0.132884	0.00662167	0	0.0429727	0.0413065	0.0381747	0	0.0597197	0.00515209	0.0296248	0.500807	0.0462417	0.115737	0.00762949	0.0906727	0.0316109	0.0372204	0.0138536	0.0352329	0.240536	0.0194652	0.0473621	0.0131429	0.0139858	0.0639518	0.0068215	0	0.0107124	0	0.0531634	0.00611072	0.0240812	0.0306769	0.0405469	0.0462335
fetal	Medullar level 3	WSSS_F_IMMsp11604687	0	0	0	0	0	0.0717731	0	1.72179	0.0766083	0	0.101174	0.034187	0.113852	0	0	0.0161054	0.0161054	0.0676304	0	0.0682792	0	0	0.145184	0	0.362988	0	0.0799052	0.0196457	0	0	0	0.163921	0	0.3228	0.0493972	0	0.0161054	0	0	0.085655	0	0.0154566	0	0.113199	0	0.0357511	0.0355217
fetal	Medullar level 3	WSSS_F_IMMsp11604688	0	0	0	0.0465954	0	0.114464	0	1.7871	0	0.0647664	0.0898929	0	0.174664	0	0	0.0690214	0.100765	0.196856	0	0.051914	0	0	0.212231	0	0.16533	0	0.19696	0	0	0	0	0.316174	0	0.242083	0.0414612	0	0.2508	0	0	0.0484316	0	0.0406603	0	0.0465954	0	0.101802	0
fetal	Medullar level 3	WSSS_F_IMMsp11765867	0	0	0.0173093	0.00835942	0	0.0618204	0	1.76944	0.0362792	0.0407425	0.138053	0.0280401	0.0426536	0.00835942	0.00825086	0	0.0937131	0.0550988	0.03149	0.0701412	0	0.0191503	0.112646	0.0218944	0.0528685	0.00835942	0.077706	0.0178394	0	0.0211469	0.00825086	0.204219	0.0354003	0.135639	0.0735058	0	0.0769867	0.00639025	0.00639025	0	0	0.00825086	0	0.0282088	0.043756	0.039741	0
fetal	Medullar level 3	WSSS_F_IMMsp11765868	0.0224243	0.00733282	0.020046	0.0111129	0.00212626	0.161667	0.0392979	2.1037	0.0419736	0.0787494	0.207957	0.0506152	0.26927	0.00420966	0.00456932	0.0380285	0.114112	0.0883965	0.0231053	0.0465988	0.0138167	0.0112826	0.195741	0.0266019	0.112295	0.00412143	0.116371	0.0526597	0.00501956	0.0025446	0	0.102421	0.0692521	0.335812	0.0291355	0.00883747	0.0594377	0.00768128	0.00256435	0.0199827	0.00645696	0.0152437	0.0030608	0.0271315	0.0247519	0.0541078	0.00470454
fetal	Medullar level 3	WSSS_F_IMMsp11765870	0.0190787	0	0.0119154	0.0209117	0.00866172	0.168409	0.059697	2.04499	0.00737935	0.0870309	0.347613	0.148202	0.322919	0.0173522	0.0111558	0.0446829	0.0424173	0.0624173	0.0655389	0.0359336	0.00541141	0.0226792	0.214051	0.00544108	0.0663206	0.00943712	0.0590429	0.143715	0.0097181	0.00270596	0.0122814	0.0931768	0.103999	0.2201	0.0179878	0.0143617	0.0781799	0.0199073	0.0160795	0.0448875	0.0127207	0.0214057	0.0192901	0.00783428	0.062394	0.0480951	0.00191761
fetal	Medullar level 3	WSSS_F_IMMsp9838711	0.0117186	0	0	0	0.0423182	0.119818	0.219613	1.40273	0.0212626	0.0297881	0.0382512	0.0905045	0.210594	0	0.040903	0.0234805	0.160501	0.10759	0	0.0522786	0.0111255	0.0124278	0.120523	0.0113074	0.117776	0.0424041	0.12276	0.0124278	0	0.0108106	0	0.155712	0.043394	0.156384	0.0124278	0.0108106	0.0646783	0.0219361	0	0.0370344	0	0.0413997	0	0.0111954	0.0098797	0.0225027	0.0187068
fetal	Medullar level 3	WSSS_F_IMMsp9838716	0.0135249	0	0	0.0139289	0	0.144847	0.244444	2.01209	0.134184	0.0145727	0.348489	0.0562084	0.290513	0.0135249	0	0	0.0877878	0.179245	0.0135249	0.0856704	0	0	0.143245	0	0.179201	0	0.191372	0.0462645	0.0274538	0	0	0.102356	0.0616831	0.20946	0.0148936	0.0135249	0.0440388	0.0145727	0	0.0420265	0	0	0.0285016	0.0135249	0	0.0569778	0.0466006
pead(early)	Capsular	TA11486161	0.0358171	0.0840217	0	0.00499812	0.0629899	0.0191681	0.0707169	0.10987	0.0116253	0.00606237	0.031817	0.0393671	1.02373	0.00574551	0.0215239	0	0.0646576	0.0246667	0	0.0192128	0.0268713	0.00639423	0	0	0.191768	0.00451807	0	0.00964292	0.00525719	0.0121198	0.00625945	0.0183403	0	0.114597	0.0332181	0.00741815	0.0199256	0	0.0462592	0.00878503	0	0.0285598	0.0292341	0.025456	0	0.0231447	0.0121472
pead(early)	Capsular	TA11486162	0.0240586	0.0260454	0	0.00881333	0.021514	0.0288462	0.0496514	0.202198	0.00966861	0	0.0151492	0.0255091	1.09179	0	0	0.00840768	0.0672604	0.00835953	0	0	0.00393512	0	0.0236034	0	0.25416	0	0.0163819	0.0408613	0.0155052	0	0.0223852	0	0.00511151	0.0990916	0.0228277	0	0.0356365	0.00350997	0.0169584	0	0	0.0149694	0.00542971	0.0138554	0	0.00675692	0
pead(early)	Capsular	TA11486163	0.0192825	0.0548342	0	0.0241957	0.0682028	0.0184037	0.217304	0.501334	0.0985442	0.00367364	0.0811553	0.0537197	0.702901	0.0114464	0.0127386	0.0151921	0.0782162	0.02041	0.00370473	0.0517666	0.00874702	0.00219272	0.035769	0.0111974	0.174343	0.00623372	0.113793	0.0326461	0.0113587	0.00370473	0.0241646	0.0937047	0.0297344	0.0870641	0.0334942	0.00288107	0.0368051	0.016279	0.0152747	0.0282967	0.00393648	0.0229202	0.0268146	0.00605184	0	0.0231059	0.0347985
pead(early)	Capsular	TA11486164	0.0247435	0.0332147	0	0.0125995	0.0429505	0.00604616	0.183519	0.179488	0.0704919	0	0.00438012	0.0318976	1.18599	0.0124692	0.00876819	0.00934445	0.045385	0.0354358	0	0.0246073	0.00341111	0.00455913	0.00778476	0	0.254742	0.00663507	0.0171575	0.0260167	0.00972497	0	0.018219	0.00298441	0.00655846	0.0725542	0.0397019	0	0.0278395	0.0106827	0.0194678	0.0179136	0	0.0212732	0.0353646	0.0124381	0.00361941	0.0119591	0.0141527
pead(early)	Capsular	TA11556492	0.0159535	0.0531967	0.00198524	0.00790155	0.0869412	0.0291604	0.18034	0.232727	0.0949619	0.00234438	0.0396886	0.0441895	1.31464	0.0023758	0.0157624	0.00707569	0.0693572	0.013757	0.0021355	0.0312571	0.0130069	0.000985467	0.00428275	0.000756713	0.299734	0.00289028	0.0376213	0.0271097	0.0216951	0.0037113	0.0200128	0.0165495	0.00814706	0.152996	0.031061	0	0.0239807	0.0219806	0.0216149	0.00630564	0.000756713	0.0439298	0.00866582	0.00366477	0.00445093	0.034962	0.0120887
pead(early)	Capsular	TA11556493	0.0188929	0.0525263	0	0.0151082	0.0216634	0.00953654	0.149084	0.167748	0.0369459	0.00249722	0.038484	0.045862	1.15575	0.00242337	0.0107591	0	0.051439	0.0211137	0	0.0191426	0.00705725	0.000444022	0.00500947	0.00101149	0.274969	0.00336054	0.0240169	0.0197746	0.0135184	0.000786212	0.0122041	0.0084096	0.00310415	0.0980346	0.0346235	0.001123	0.0235143	0.0177017	0.0302698	0.00507373	0.00325928	0.0232685	0.00646371	0.00463086	0.00935019	0.0242354	0.0142012
pead(early)	Capsular	TA11556494	0.072798	0.0700533	0	0.0166318	0.0332241	0.017123	0.202271	0.209622	0.0200856	0	0.07887	0.0167787	1.19189	0.00454378	0	0	0.0301088	0.0205171	0	0.0391349	0.00211773	0	0.012782	0.00402522	0.295037	0	0.0332352	0.00975049	0.0116454	0	0.0292852	0.00206493	0	0.135989	0.0191573	0	0.0335857	0.0136072	0.00525612	0.00372555	0	0.0203837	0.00932848	0.0153991	0.00613005	0.0184071	0.014422
pead(early)	Capsular	TA11556495	0.0359094	0.0521419	0	0.0257353	0.107179	0.0119028	0.231361	0.44048	0.120811	0.00231601	0.108695	0.015089	1.14984	0.0062271	0.0121905	0.0144933	0.0991881	0.0269573	0.00272871	0.0593945	0.0190002	0.00274922	0.015854	0.00581332	0.314197	0.0013164	0.092791	0.0294607	0.0199382	0.00484849	0.0183129	0.0346658	0.0129194	0.121876	0.0273882	0	0.0304791	0.0197656	0.0150935	0.0135804	0	0.0322618	0.0109793	0.0132701	0	0.0369286	0.0223628
pead(early)	Capsular	TA11556496	0.028323	0.0543269	0	0.0203957	0.0824021	0.0113208	0.166576	0.399155	0.122713	0.00127616	0.11229	0.022306	1.15778	0.00909489	0.0131716	0.0146654	0.0621232	0.0276819	0.000528546	0.048435	0.0125735	0.00554292	0.0155057	0.0104631	0.310236	0.00348056	0.0816927	0.0231458	0.0159731	0.0075815	0.0249926	0.0262398	0.0177197	0.150031	0.0364041	0	0.0295908	0.0154604	0.0166301	0.0138143	0.00144155	0.0288873	0.0152146	0.0059207	0	0.0243193	0.010303
pead(early)	Capsular	WSSS_THYst9142086	0.0371737	0.0141471	0	0.0261371	0.0272789	0.0328212	0.200837	0.375834	0.170927	0	0.0136423	0.067631	1.06647	0.00423982	0.0045063	0	0.0471262	0.0547329	0.00476545	0.0282414	0.0243522	0	0.00969008	0.0103858	0.296412	0.00143972	0.0422331	0.042466	0.0134667	0.00214846	0.0222382	0.0190258	0.00959868	0.0977316	0.0289525	0.00552822	0.00753532	0.0192772	0.00595674	0.00969008	0.0161589	0.0231967	0.00143972	0.00689353	0.0113173	0.00539945	0.0109445
pead(early)	Capsular	WSSS_THYst9142087	0.0123613	0.0585192	0	0.0156658	0.0377209	0.0343752	0.221285	0.267814	0.161101	0	0.0340011	0.0581735	1.11578	0	0.0054179	0.0148729	0.0849414	0.00795315	0	0.0348709	0.0306735	0.0136388	0.0247409	0.00356246	0.345634	0	0.0333785	0.0293403	0.0206227	0.0076064	0.00267704	0.0389704	0.00334365	0.0860035	0.0266652	0.00776758	0.032278	0.0316815	0.00853407	0.02244	0	0.0379939	0.00596823	0.0127644	0.0108419	0.0137761	0.0139402
pead(early)	Capsular	WSSS_THYst9142088	0.0261684	0.0148339	0	0.014898	0.0226131	0.0306703	0.391027	0.39625	0.0654337	0	0.0671669	0.0991125	0.962439	0.0166303	0.0196323	0.0148618	0.0485255	0.0561865	0.00424086	0.0382597	0.00850306	0.0018451	0.0156887	0.0106336	0.225502	0.0281462	0.0563358	0.0191619	0.0199962	0.00824053	0.0108417	0.0383023	0.0420363	0.077485	0.0277247	0.00257162	0.0372317	0.0144128	0.0153201	0.0287873	0.00162777	0.0289736	0.0067873	0.00239701	0.0100793	0.0142434	0.0140939
pead(early)	Capsular	WSSS_THYst9142089	0.0165633	0.0424098	0.00110128	0.00441311	0.0427928	0.0347005	0.246112	0.341095	0.107042	0	0.0381482	0.0865162	0.820284	0.0215127	0.021804	0.0185135	0.0453267	0.0434755	0.00380919	0.0181379	0.00738539	0.00451453	0.0476799	0.0210786	0.196721	0.0142009	0.0656604	0.0218037	0.0194979	0	0.0249642	0.0432019	0.0294122	0.0898205	0.0296623	0	0.0366462	0.0172622	0.0100638	0.0081892	0.0030503	0.0227054	0.00899877	0.0167038	0.0122902	0.0147322	0.0130022
pead(early)	Capsular	WSSS_THYst9518030	0.0239098	0.0497667	0.00301078	0.0288912	0.0352895	0.0468529	0.37636	0.441855	0.0841636	0.00180809	0.0275851	0.148403	1.03349	0.00444041	0.0245567	0.0111727	0.0356694	0.0445311	0	0.0411282	0.0314695	0.00256515	0.0143815	0.00180809	0.297557	0.00765456	0.050857	0.0237677	0.00249367	0.00830609	0.0199895	0.0267272	0.0166896	0.147797	0.0314147	0	0.0352082	0.016762	0.0138043	0.0155382	0.00400675	0.0185288	0.00400892	0.012692	0.00616428	0.0287309	0.00217543
pead(early)	Capsular	WSSS_THYst9518032	0.0254708	0.0453993	0	0.00565084	0.0569753	0.0292925	0.250845	0.301797	0.0720702	0	0.0136277	0.0532959	1.36827	0	0.0136079	0.00418452	0.0415883	0.022964	0	0.0463035	0.0170961	0.00705157	0.0260524	0	0.353492	0	0.0203414	0.036693	0.00676265	0	0.0141707	0.0116719	0.00496708	0.105831	0.0190045	0.00272978	0.0438979	0.00840871	0.0059211	0.0152852	0.0197785	0.0274923	0.0048902	0.0040213	0.0076827	0.0220573	0.0109739
pead(early)	Capsular	WSSS_THYst9518033	0.0392239	0.0382958	0	0.0272347	0.104328	0.0310911	0.204697	0.322712	0.12652	0	0.0437811	0.0631127	1.36454	0	0.00806336	0.00154151	0.0653173	0.0344778	0.00566824	0.0622779	0.051464	0.00551676	0.0299052	0	0.337338	0	0.00620144	0.0241716	0.0202078	0.0126229	0.0108945	0.00776041	0.0260385	0.11614	0.0505452	0	0.0417577	0.0285264	0.0294767	0.0213032	0.00421122	0.0322244	0.00750817	0.00725427	0	0.00476268	0.0277806
pead(early)	Sub-Capsular	TA11486161	0.058346	0.039725	0	0	0.0389008	0	0.103773	0.0660431	0.0233958	0	0	0.016055	1.13497	0.0378514	0.0215837	0	0.0459105	0.047978	0	0.0416538	0.0178241	0	0	0	0.289325	0	0.00811329	0.0106714	0.00990974	0.0149366	0	0.0106354	0	0.152457	0.0483421	0	0.00631816	0.00741017	0.037908	0.0327112	0	0.06358	0.00426517	0	0.0116308	0.0217774	0
pead(early)	Sub-Capsular	TA11486162	0.00328894	0.0319379	0	0.0162121	0.0293881	0.0138433	0.0648287	0.116449	0.0161893	0	0.0103262	0.0368485	1.01936	0	0	0	0.0485227	0.0151189	0	0.0119745	0.0315843	0	0.00599408	0.0108812	0.201723	0	0.00549179	0.00811816	0.0192503	0	0	0	0	0.0767615	0.00529262	0.00350578	0.0441795	0.0105722	0.00935698	0.00451022	0	0.0205179	0.0162683	0.007299	0	0.0159922	0
pead(early)	Sub-Capsular	TA11486163	0.0065778	0.00685866	0	0.013621	0.0729721	0.00954445	0.242795	0.424222	0.0450007	0	0.0674248	0.0224007	0.739316	0	0	0.00968012	0.0751441	0.0453979	0	0.0131029	0.0487411	0.0264516	0.0209116	0.00801827	0.241168	0.00765697	0.0887662	0.0220291	0.0336562	0.0119531	0.0305198	0.0701829	0	0.0523742	0.0174063	0	0.0411177	0.0311237	0	0	0.00968012	0.0358622	0.0130312	0.0158916	0.00955265	0	0.0209358
pead(early)	Sub-Capsular	TA11486164	0.0238117	0.0465906	0	0	0.0392583	0	0.159579	0.122232	0.0291349	0	0.0113682	0.0549418	1.16585	0	0.0260141	0.00877422	0.0407773	0.023273	0	0.00228871	0	0	0	0	0.28438	0.00759129	0.0222747	0.0392665	0.00600729	0	0.0194262	0.0106654	0.0196288	0.0993571	0.0341459	0	0.0196528	0.0181114	0.0202272	0.00693134	0	0.044616	0.00693064	0.00569102	0.00654869	0.0117184	0.00542285
pead(early)	Sub-Capsular	TA11556492	0.0152776	0.0479282	0.00140085	0.0112765	0.0369172	0.0199744	0.158512	0.17804	0.0671861	0	0.00781741	0.0171445	1.34296	0.00188218	0.00727709	0.00470602	0.0290941	0.0232859	0.00332553	0.0354421	0.00773429	0	0.0121105	0.00601949	0.281794	0	0.0128052	0.0339892	0.0187458	0.00111626	0.0274443	0.0061328	0.0122271	0.190042	0.0720412	0.00125497	0.0302684	0.0084918	0.0330695	0.0122133	0	0.0189596	0.0106193	0.0068116	0.0021147	0.0623234	0
pead(early)	Sub-Capsular	TA11556493	0.0187575	0.0542996	0	0.0143623	0.01836	0.00873466	0.144538	0.091122	0.0144781	0	0.0113558	0.0322727	1.20004	0.00330322	0.010059	0.00331284	0.0407193	0.0142937	0	0.022732	0.00780377	0.00216959	0.0121648	0.00206155	0.30294	0.00286941	0.0147149	0.015922	0.0141861	0.00268293	0.024427	0.00515036	0.000554791	0.1127	0.0441568	0	0.0280659	0.019888	0.0199075	0.0086866	0.00056292	0.0251569	0.00280409	0.0104464	0.00847713	0.0255017	0.00484276
pead(early)	Sub-Capsular	TA11556494	0.0177118	0.0826212	0	0.00378169	0.0189692	0.00960296	0.118524	0.060369	0.0177448	0	0.0105375	0.0228243	1.41483	0	0	0.0266715	0.034257	0.0168229	0	0.024514	0	0	0.002484	0	0.339698	0.00216271	0.00798705	0.00354411	0.0225996	0.00472195	0.0109041	0	0	0.149679	0.0375191	0	0.0424247	0.0141828	0.0326176	0.00697842	0	0.002484	0	0.00413495	0.00666449	0.0287794	0
pead(early)	Sub-Capsular	TA11556495	0.0300731	0.0724531	0	0.00233443	0.0558265	0.0034944	0.217995	0.230119	0.0745254	0	0.0130605	0.037647	1.18295	0.00717556	0.0118602	0.00333614	0.0281851	0.0399358	0.00533561	0.036398	0.0166227	0	0.00350475	0.00326955	0.249403	0.00173633	0.0470215	0.0288646	0.027647	0.00989362	0.0337508	0.0027289	0.0136807	0.106805	0.03609	0.00763042	0.0363027	0.0134858	0.0319302	0.00872567	0.00156555	0.0254775	0.0126571	0.0103299	0	0.0347656	0.0134858
pead(early)	Sub-Capsular	TA11556496	0.0195013	0.0614498	0	0.00220796	0.0593189	0.00517452	0.165248	0.181199	0.0689462	0	0.0188281	0.00295483	1.29956	0.00745317	0.0350272	0.011058	0.0222288	0.0191043	0	0.0312972	0.00468562	0	0	0	0.308695	0	0.0245373	0.0101905	0.0252105	0.00504479	0.0389727	0.00912811	0.00533979	0.123746	0.0509768	0	0.0195066	0.00413515	0.0413975	0.00677215	0	0.0266187	0.00707787	0.00303999	0	0.0239085	0.00734435
pead(early)	Sub-Capsular	WSSS_THYst9142086	0.00760738	0.0414873	0	0.00626135	0.0104583	0	0.100067	0.183532	0.0845279	0.0121089	0.0387497	0.0620341	1.04574	0	0.00687053	0.0103878	0.04856	0.0138076	0	0.006817	0.0184302	0.0121618	0	0	0.306162	0	0.0056204	0.0348704	0	0.0075463	0.0238719	0.00681326	0	0.100438	0.028567	0	0.00603646	0	0.0301083	0.0103878	0.0075463	0.0291285	0.00750793	0.0214833	0.00904117	0.0175077	0.0075463
pead(early)	Sub-Capsular	WSSS_THYst9142087	0	0.0328095	0.0046343	0.0283714	0.0336862	0.0155128	0.236713	0.129681	0.103703	0	0.0200444	0.0426047	0.996695	0.0190271	0.00833332	0.0264299	0.0223076	0.0296094	0	0.0364546	0	0.00561478	0.0182722	0	0.281291	0	0.0359386	0	0.0193133	0	0.0256897	0.0226522	0	0.0909837	0.0449292	0	0.0223089	0	0	0.0121183	0	0.0294025	0.0109281	0.0105656	0.0141938	0.00688863	0.00486287
pead(early)	Sub-Capsular	WSSS_THYst9142088	0.0179804	0.0716858	0	0.00420206	0.0299325	0.0295028	0.339129	0.239492	0.0709992	0.00549527	0.00690361	0.0775336	1.13229	0.00416383	0.0262221	0	0.0441681	0.0443548	0	0.0253458	0.014726	0.00570443	0.0101719	0	0.306469	0.00315588	0.0429234	0.0142166	0.0054592	0.00205785	0.0105609	0.0194472	0.011274	0.0935893	0.0308891	0	0.0165653	0.0393919	0.0136586	0.020675	0	0.0137078	0.00200381	0.00950808	0.00320018	0.00749463	0.0026422
pead(early)	Sub-Capsular	WSSS_THYst9142089	0.0311604	0.0321449	0	0.00792046	0.0274485	0.0455199	0.26088	0.208932	0.0541658	0	0.0122137	0.04367	0.807076	0.00552152	0.0198686	0.014272	0.0569218	0.0175342	0.00189189	0.0183965	0.00437562	0.0103877	0.00966853	0.00969266	0.190063	0.00878607	0.0400556	0.0230692	0.0167378	0.0021406	0.0216368	0.0199886	0.00466907	0.109795	0.0372363	0	0.0186386	0.0182704	0.00809297	0.0105553	0.00603523	0.0186601	0.0106718	0.00290794	0.0042335	0.0446477	0.0120517
pead(early)	Sub-Capsular	WSSS_THYst9518030	0.0226313	0.0367964	0	0.0130854	0.0135553	0.0339773	0.334285	0.300017	0.0654265	0.00471553	0.0156994	0.0953017	1.12339	0.00421659	0.0223507	0.00347852	0.0496513	0.0256614	0	0.0206807	0.0146859	0.00187454	0.0137224	0.00331271	0.262752	0.00132549	0.0391312	0.017575	0.0151324	0.00153407	0.0193289	0.0148491	0.0133899	0.13218	0.0376109	0.00480679	0.020659	0.0188619	0.0100584	0.0141243	0.00343691	0.0186732	0.00647178	0.0103043	0.00788812	0.0241042	0.00255737
pead(early)	Sub-Capsular	WSSS_THYst9518032	0.0156846	0.0402584	0.00924827	0.02744	0.0686073	0.0337277	0.250905	0.231155	0.0399742	0	0.0303391	0.0520663	1.34625	0	0	0.0237863	0.0280434	0.0340374	0	0.0359532	0.0433134	0.010379	0.0142377	0.0147197	0.370888	0	0.0109231	0.0342576	0.0158679	0.00658337	0.0164007	0.0228579	0.0327385	0.0919012	0.0418223	0	0.02865	0.0194072	0.012787	0.00267146	0	0.036711	0.0118732	0	0.0137931	0.0336219	0.0230276
pead(early)	Sub-Capsular	WSSS_THYst9518033	0.0128188	0.0697405	0	0.02851	0.0436588	0.0232222	0.20992	0.252897	0.0712554	0.00640347	0.00983433	0.0880361	1.36025	0.00189734	0.0041966	0.0127787	0.0537262	0.0157537	0	0.0154315	0.0272791	0.00874343	0.0170124	0	0.385472	0	0.0160523	0.0133323	0.0130969	0.00843552	0.0194327	0.00375828	0.0118541	0.112637	0.0614159	0.00396402	0.0368814	0.0221473	0.0180992	0.00708463	0.0090931	0.0320861	0.010827	0.00424524	0.00973471	0.0227173	0.00654708
pead(early)	Cortical level 1	TA11486161	0.031061	0.0543971	0	0	0.0527613	0.00832591	0.153364	0.113341	0	0	0	0.0243295	1.08705	0.0137978	0.0257722	0.0203861	0.0783555	0.0373708	0	0.022617	0	0.00268451	0.00691428	0	0.327159	0.0102621	0.025654	0.0270801	0.002934	0	0.00584848	0.00355122	0.0235426	0.104777	0.0223905	0	0.0224993	0.00722106	0.042928	0.0244624	0	0.0273108	0.0127986	0.003532	0	0.030594	0
pead(early)	Cortical level 1	TA11486162	0.0103561	0.0461789	0	0.00202314	0.00833826	0.0128056	0.104017	0.156552	0.0148439	0	0.0147687	0.0135456	1.00781	0	0.00294871	0.0131636	0.0389414	0.0310478	0	0.0212386	0.00267156	0	0.00262727	0.0029318	0.262615	0.00377005	0.00618277	0.0123392	0.0165364	0.00196417	0.0222291	0.0102055	0.00607469	0.0741234	0.035764	0	0.0288746	0.00609261	0.0171909	0.00186341	0.00367163	0.0283442	0.00294871	0.0109734	0	0.0260367	0.00804737
pead(early)	Cortical level 1	TA11486163	0.0127788	0.0257115	0	0.00881137	0.0484785	0.0117344	0.187069	0.373129	0.0653194	0.00427651	0.0245356	0.0226046	0.719257	0.0040884	0.0236947	0.00455148	0.0369375	0.0242106	0.00462767	0.0382296	0.0122784	0.00585937	0.0312821	0.0106337	0.197464	0.00399409	0.0445203	0.0193899	0.0138408	0.00783717	0.0167479	0.0712894	0.00528709	0.0822762	0.0320474	0.00212815	0.0260982	0.0274733	0.00239874	0.0119993	0	0.0173768	0.0163791	0.00768007	0	0.0092817	0.0021422
pead(early)	Cortical level 1	TA11486164	0.0175875	0.03102	0	0.0120917	0.0204247	0.0263794	0.192634	0.141114	0.033322	0	0.00201822	0.0485062	1.10405	0.00498505	0.00595754	0	0.0585585	0.0229806	0.00303165	0.0239114	0	0	0.00664767	0.00184074	0.216629	0.00576656	0.0111109	0.0244783	0.0195604	0	0.019362	0.0105994	0.0221284	0.131955	0.0387041	0	0.0252174	0.0111945	0.0161956	0.0169863	0.00216814	0.0157765	0.0110943	0.0131647	0.00785594	0.0266446	0.00249929
pead(early)	Cortical level 1	TA11556492	0.0207034	0.041509	0	0.00113734	0.0136977	0.0186968	0.120394	0.101841	0.0350017	0.00385266	0.00939512	0.0190496	1.1807	0.0196674	0.00215515	0.00146067	0.0876137	0.031842	0.006072	0.00711188	0.00648411	0.00407832	0.00361829	0	0.201485	0.00121735	0.00830723	0.0159022	0.0294222	0.00054919	0.039305	0.00900868	0.0132358	0.197284	0.0292003	0.00165353	0.0207239	0.0130334	0.024786	0.00845464	0.000851921	0.00664004	0.00836678	0.0108638	0.000652409	0.06585	0.00361173
pead(early)	Cortical level 1	TA11556493	0.0224834	0.0468382	0	0.0133703	0.0132104	0.00798062	0.202281	0.100064	0.0180495	0.0014471	0.0118752	0.0243201	1.20734	0.00724094	0.0073759	0.007095	0.0486209	0.0203144	0.000197859	0.0145984	0.00840368	0.000305102	0.00623349	0	0.307139	0.00211138	0.0115	0.014623	0.0120647	0.00376787	0.0245805	0.00617814	0.00681277	0.108213	0.0414983	0.00090017	0.0269299	0.0134865	0.0249188	0.00755397	0.000437142	0.0134039	0.00179875	0.00702942	0.00273952	0.0288992	0.00484235
pead(early)	Cortical level 1	TA11556494	0.0110486	0.058756	0.00401837	0.00796332	0.0150855	0.00419628	0.142818	0.0659336	0.00987542	0.00232263	0.0114202	0.0123728	1.39577	0.0023882	0.00195277	0.0131424	0.0588417	0.0215076	0	0.0188678	0.00129112	0	0.00283303	0	0.307462	0	0.0175853	0.0173572	0.0228862	0.00221459	0.0185	0.00268943	0	0.147253	0.0405529	0.00147621	0.0237697	0.0131397	0.0178	0.00246762	0	0.0107762	0	0.0110979	0	0.0476359	0.00407567
pead(early)	Cortical level 1	TA11556495	0.0265254	0.0444642	0	0.0102375	0.0432277	0.0100333	0.191941	0.169672	0.0687657	0.00115885	0.0147315	0.0179471	0.947082	0.0118158	0.0112579	0.0113708	0.0505348	0.0258132	0.000642269	0.0336445	0.0234236	0.00176863	0.0139602	0.000506561	0.233501	0.000913434	0.0239784	0.0181148	0.0272001	0.00261893	0.0344969	0.0108565	0.0103266	0.138038	0.0242125	0.00393486	0.0215548	0.0127498	0.0232506	0.00856542	0.000821213	0.0260089	0.00700785	0.00529399	0.00491045	0.0396943	0.00476499
pead(early)	Cortical level 1	TA11556496	0.0145336	0.0407525	0	0.00378975	0.0290079	0.00759471	0.172569	0.185663	0.0606136	0	0.00675319	0.0204132	0.981879	0.0148939	0.00769647	0.0086277	0.0410148	0.0286977	0.00136572	0.0233311	0.0125447	0.000727736	0.00750605	0	0.223683	0.000529058	0.0317879	0.0146616	0.022288	0.00478569	0.0433842	0.0132842	0.0057638	0.158969	0.0437174	0.00328762	0.0252668	0.0086583	0.0249314	0.0087189	0.00175047	0.0136819	0.00668918	0.00829994	0.000715373	0.0308631	0.00743859
pead(early)	Cortical level 1	WSSS_THYst9142086	0.0112769	0.0228061	0.00417164	0.00635274	0.0210108	0.0236532	0.192773	0.202321	0.0379257	0.00231943	0	0.0724523	1.03664	0.0035154	0.00860896	0	0.0572562	0.0296055	0	0.0194191	0.0262202	0	0.00498037	0	0.252474	0	0.010706	0.0170749	0.0100568	0.00278773	0.0209588	0.0294059	0.00936391	0.0898642	0.0292979	0	0.0324961	0.0116503	0.00777006	0.00707093	0.00429355	0.0270564	0.010681	0.00520991	0.00334513	0.0142592	0.00394936
pead(early)	Cortical level 1	WSSS_THYst9142087	0.026521	0.0344486	0	0.007498	0.0329667	0.0108656	0.222849	0.18924	0.06791	0.00318641	0.00912782	0.0657593	1.00626	0.00644704	0.00600668	0.0101383	0.0900273	0.0130928	0	0.0235578	0.0426204	0.00669866	0.00942024	0.00524386	0.283845	0	0.00952782	0.0231276	0.0014912	0.0050786	0.0274941	0.0278794	0.0135322	0.0524908	0.0304126	0.00589961	0.0136132	0.00266807	0.0052579	0.00355822	0.00153521	0.0308308	0.00823673	0.00926829	0.0140735	0.023686	0.00288594
pead(early)	Cortical level 1	WSSS_THYst9142088	0.022455	0.0430394	0	0.0135005	0.0116302	0.0152092	0.334916	0.15495	0.0300486	0.00217082	0.00503911	0.0664007	1.02553	0.00428658	0.0161987	0.00829332	0.051592	0.0342543	0.00295922	0.0154771	0.0140385	0	0.00556658	0	0.285161	0.00642603	0.0334557	0.0189131	0.00751125	0.00197117	0.0152002	0.00947361	0.0141502	0.13887	0.028589	0	0.0256064	0.0133674	0.0148099	0.0106724	0.00313243	0.0152946	0.00129734	0.00928929	0.000841251	0.0242898	0.00954927
pead(early)	Cortical level 1	WSSS_THYst9142089	0.0174745	0.0279317	0	0.00607524	0.0118823	0.0249794	0.318244	0.16814	0.0370996	0	0.00999229	0.0520895	0.838916	0.0168534	0.0188634	0.00729375	0.0387441	0.0202211	0.00355586	0.0278638	0.0123747	0	0.00564187	0.00289726	0.178471	0.00268431	0.0374242	0.0258035	0.013817	0.00105745	0.0173169	0.0219987	0.00536373	0.0959209	0.0341602	0.000705692	0.0345344	0.0051566	0.0115533	0.0107741	0.00251192	0.0241664	0.00590915	0.0125816	0.0018732	0.019918	0.00177797
pead(early)	Cortical level 1	WSSS_THYst9518030	0.0113927	0.0366032	0.00258707	0.00738182	0.0151474	0.0281298	0.401524	0.258749	0.0288567	0.00196067	0.0186946	0.079654	1.03772	0.0116724	0.0200049	0.00807495	0.0401834	0.0319824	0.00241312	0.0268701	0.0174997	0	0.00885968	0.00235492	0.238344	0.00522763	0.0313213	0.0198529	0.0129999	0.000705339	0.0319236	0.00817735	0.0260039	0.162955	0.0387325	0.000970564	0.019366	0.015063	0.0153624	0.0126434	0.00388397	0.0211462	0.00521073	0.00663181	0	0.0177947	0.00913934
pead(early)	Cortical level 1	WSSS_THYst9518032	0.0146651	0.0425239	0	0.0179104	0.0510545	0.0356292	0.314477	0.2378	0.0380969	0	0.0109422	0.0512672	1.31732	0.00108445	0.0147371	0.0199532	0.0668465	0.0336001	0	0.0251589	0.040879	0.0059968	0.00587613	0.00132703	0.362821	0.00436689	0.0189015	0.0411166	0.0126742	0.00130392	0.0241412	0.0158412	0.0131597	0.107983	0.0322337	0.00191121	0.0259923	0.012198	0.0201832	0.0193976	0.010673	0.0295986	0.00361944	0.00841995	0.00275147	0.0167027	0.0151334
pead(early)	Cortical level 1	WSSS_THYst9518033	0.0267791	0.0400283	0	0.00365855	0.0532608	0.0275965	0.194104	0.260034	0.0278851	0.0021373	0.0141112	0.0754522	1.30079	0.00685586	0.00863962	0.0186326	0.052951	0.0209254	0.00259719	0.0390305	0.0272627	0.00220562	0.0156314	0	0.292409	0.00271674	0.0217538	0.0259055	0.0113094	0	0.0182273	0.018921	0.0107124	0.115087	0.0550164	0.00267863	0.0287729	0.0170916	0.0211806	0.00999625	0.00373325	0.0321573	0.00373893	0.00420349	0.0113998	0.0352677	0.0120479
pead(early)	Cortical level 2	TA11486161	0.0170104	0.0455175	0.00904095	0.0035291	0.036319	0.0391062	0.165363	0.175363	0.00271632	0.00389708	0.00757903	0.0366017	1.11715	0	0.00915496	0.00270334	0.0719014	0.0403142	0.0154709	0.00691837	0	0	0.00599987	0	0.257583	0	0.0324868	0.0157424	0.0152321	0.00706737	0.0203344	0	0.0272973	0.169354	0.0398969	0	0.0340861	0.0352213	0.0542041	0	0	0.0265875	0.00271632	0	0.00885472	0.0329057	0
pead(early)	Cortical level 2	TA11486162	0.0157779	0.0351399	0	0.00597055	0.0146571	0.0207166	0.151973	0.236602	0.0121116	0	0.0108476	0.0335883	0.947873	0.00909118	0	0.00534552	0.0621303	0.0266428	0.00253851	0.0109715	0.00177984	0.00278606	0.00606487	0	0.210859	0	0.00217074	0.00556255	0.0121332	0.0026881	0.0245589	0.00931705	0	0.111629	0.0502804	0	0.0179982	0.0172722	0.013936	0.010643	0	0.00930696	0.00395264	0	0.00782966	0.0190391	0
pead(early)	Cortical level 2	TA11486163	0.0188923	0.0464139	0.0011657	0.00804779	0.0472781	0.0114066	0.242089	0.448612	0.056484	0.00166766	0.0217265	0.0456097	0.620366	0.0104232	0.0145516	0.00702632	0.0800342	0.0203438	0.00537069	0.0174745	0.0211682	0.00888465	0.0276163	0.0147723	0.193204	0.00284547	0.043086	0.014698	0.0181743	0.009982	0.0247045	0.0384559	0.00791965	0.126808	0.0338264	0.00273499	0.0298239	0.0166869	0.0189289	0.008838	0	0.0242244	0.00966753	0.0115589	0.00321294	0.016423	0.0126637
pead(early)	Cortical level 2	TA11486164	0.00461597	0.0323806	0	0.0106838	0.0132926	0.0497738	0.265694	0.274987	0.00399199	0.00711744	0	0.0957847	0.968938	0.00812706	0	0.00587632	0.092713	0.0480901	0.00461801	0.0175986	0.00207872	0.00432768	0.00656785	0	0.176972	0.00162749	0.0217428	0.00461913	0.00397139	0	0.00995643	0.00848193	0.0119135	0.170794	0.03886	0.00537113	0.00953513	0	0.0146168	0.0232286	0.00171024	0.0184667	0.00366926	0.00521582	0.0138361	0.0289665	0.00325449
pead(early)	Cortical level 2	TA11556492	0.012648	0.0258307	0.00366557	0.000562143	0.0123937	0.0463738	0.174735	0.289867	0.0131117	0.00347386	0.00841704	0.0485555	1.04158	0.00641091	0.0077392	0.00602184	0.0507292	0.0383255	0.00392235	0.0207865	0.00130994	0.00343691	0.0102489	0	0.196654	0.00138356	0.0134015	0.0278914	0.0203442	0	0.0298123	0.0136317	0.0139317	0.184289	0.0463889	0.00707859	0.0291944	0.0194189	0.0234459	0.0152016	0.00128782	0.0233627	0.00583105	0.01083	0.00835555	0.0367509	0
pead(early)	Cortical level 2	TA11556493	0.0132472	0.042154	0	0.0137111	0.0167343	0.0192342	0.214358	0.153401	0.019274	0.00079572	0.0118105	0.0384804	1.18646	0.006612	0.0099884	0.00273385	0.0719812	0.032686	0.00148047	0.0203245	0.0074777	0.000384506	0.0114938	0.00133248	0.290637	0.00258006	0.0135762	0.0192523	0.0127767	0.00328555	0.0190712	0.0108649	0.00493584	0.113967	0.0482093	0.00157251	0.030282	0.0104855	0.0235372	0.00943544	0.000260104	0.0122138	0.002834	0.00741128	0.00966984	0.0233957	0.00760751
pead(early)	Cortical level 2	TA11556494	0.01383	0.0351649	0	0.014764	0.0205229	0.00241431	0.162516	0.103113	0.0185588	0	0.00273978	0.0439431	1.21557	0.0187895	0	0.00764504	0.0560717	0.0335755	0	0.0192587	0.00683589	0.00525612	0.00491255	0.00454515	0.267131	0.00136092	0.0204717	0.0090576	0.0246074	0.00788321	0.0253564	0	0	0.151568	0.0211374	0	0.0278061	0.0127007	0.042269	0.0083849	0.00144786	0.0177196	0	0.00314438	0.0048437	0.0375606	0.0128924
pead(early)	Cortical level 2	TA11556495	0.0184931	0.0381146	0	0.00821349	0.0493417	0.010838	0.209921	0.239085	0.0483253	0.000814354	0.0115034	0.0208592	0.819649	0.00681035	0.0104773	0.00527529	0.0554515	0.0306559	0.00133273	0.025176	0.00854661	0.00414064	0.0128904	0.00318244	0.217358	0.000485728	0.0415763	0.023952	0.0249398	0.00650656	0.0299033	0.0196624	0.0105867	0.14039	0.0356945	0.00156038	0.0216586	0.018753	0.0188957	0.0083392	0.00191281	0.0121043	0.0049413	0.00892592	0.00245005	0.0337504	0.00685892
pead(early)	Cortical level 2	TA11556496	0.0218847	0.0332376	0	0.00602303	0.0458072	0.0091814	0.182305	0.230966	0.0481826	0.000605174	0.0097424	0.0134211	0.837929	0.00909577	0.0133187	0.00225983	0.0594069	0.034279	0.00114857	0.0379608	0.0104843	0.00189531	0.0110623	0.00233452	0.197499	0.00389377	0.0330639	0.0124779	0.032425	0.00664258	0.0347541	0.0164415	0.00647326	0.151823	0.0461084	0.000613178	0.0299388	0.0120525	0.0292232	0.00517716	0.00102503	0.0135011	0.00475383	0.00916329	0.000747757	0.0321952	0.00215978
pead(early)	Cortical level 2	WSSS_THYst9142086	0.0033225	0.0273349	0	0.00943423	0.00645337	0.0165975	0.244844	0.330098	0.0284	0	0.0172518	0.0786593	0.934667	0.00548619	0.00190631	0.0123438	0.107161	0.0214701	0.00470611	0.0269034	0.00533957	0.0236039	0.0199215	0	0.197881	0.00529948	0.0189821	0.0161858	0.00641215	0	0.0290773	0.0170627	0.0346988	0.158708	0.032865	0	0.0309611	0.0182532	0.0242842	0.0144763	0	0.0180327	0.00743546	0.00920839	0.00658794	0.0100537	0.0101772
pead(early)	Cortical level 2	WSSS_THYst9142087	0.0170709	0.0208257	0	0.0207161	0.0132816	0.0320034	0.231834	0.281883	0.106971	0	0.0136277	0.142006	0.999406	0.0209393	0.0210538	0.00762307	0.0683935	0.0342243	0	0.0181595	0.0229129	0.0207316	0.019659	0	0.305692	0	0.0368448	0.0164504	0.0101503	0.0113653	0.0458862	0.0144333	0.0157608	0.0327631	0.0166913	0	0.0060947	0.0101503	0.0155421	0.02068	0.00918003	0.0231474	0.0106754	0.0206868	0.00438304	0.00976771	0.00555491
pead(early)	Cortical level 2	WSSS_THYst9142088	0.0173651	0.0362846	0.000974051	0.0128539	0.0136051	0.0156893	0.377096	0.212706	0.0406754	0.0037806	0.0239942	0.0690984	0.949621	0.00588952	0.0158976	0.00716451	0.0635179	0.0494465	0.00415419	0.0272435	0.0163643	0.00514457	0.0164812	0.00388321	0.258337	0.00400542	0.0223966	0.0181273	0.0139869	0.000599136	0.0150624	0.00933344	0.0184676	0.119158	0.0171493	0.000525335	0.0297903	0.0107851	0.0131243	0.0126052	0.00390007	0.0176186	0.00280555	0.0117051	0.00132101	0.0269521	0.00659954
pead(early)	Cortical level 2	WSSS_THYst9142089	0.0113228	0.0221851	0.00184128	0.00478373	0.0197696	0.0263445	0.338903	0.261932	0.0254103	0.00788356	0.017626	0.0898831	0.750548	0.0135996	0.0116351	0.00545473	0.0480605	0.0455203	0.0039224	0.0183408	0.0123003	0	0.0255065	0.000473951	0.201458	0.00367887	0.0187099	0.0206208	0.0120531	0.0020707	0.0126267	0.0321743	0.0291121	0.0852915	0.0280529	0.00162353	0.0241405	0.018923	0.00364511	0.018935	0.000966742	0.0175784	0.00240102	0.0144092	0.0049833	0.013781	0.0050406
pead(early)	Cortical level 2	WSSS_THYst9518030	0.0139581	0.0416126	0.00268381	0.0101311	0.0300062	0.0387617	0.455286	0.389748	0.0190112	0.00210665	0.0181438	0.103511	1.04558	0.0099977	0.0205361	0.0141987	0.0378747	0.0461811	0.00204649	0.0415586	0.0352352	0.00404682	0.0218863	0.00210703	0.275051	0.00631252	0.0376241	0.0340143	0.0128884	0.004233	0.0140107	0.0188935	0.0255067	0.157422	0.0326601	0.00518234	0.0288797	0.0266751	0.0184264	0.0269324	0.00605497	0.0110743	0.00426886	0.0122029	0.00619721	0.0222082	0.0104447
pead(early)	Cortical level 2	WSSS_THYst9518032	0.019121	0.0303726	0.00131028	0.0249269	0.0496389	0.0376268	0.359137	0.327066	0.0464204	0.00142791	0.0176295	0.065254	1.30194	0.00470506	0.00659206	0.0177115	0.09217	0.0275597	0.00176709	0.0237935	0.0382375	0.00667818	0.00690931	0.00208748	0.316432	0.00668428	0.0165731	0.0243197	0.00829478	0	0.0250121	0.0201033	0.0191513	0.139447	0.0382506	0.00610962	0.0333917	0.0180596	0.0177159	0.010654	0.0140242	0.0180737	0.00875387	0.0111057	0.010828	0.0153143	0.0223951
pead(early)	Cortical level 2	WSSS_THYst9518033	0.0213234	0.0524554	0.00173823	0.0185028	0.0295643	0.0343056	0.286218	0.321636	0.0397814	0	0.0058529	0.0745266	1.27923	0.00168784	0.00568931	0.01498	0.0720086	0.0363212	0.00223901	0.031548	0.0180379	0.00134122	0.015963	0.00107048	0.300435	0.00489059	0.0163217	0.0180583	0.0162238	0.00440853	0.0245221	0.0159483	0.0167412	0.144725	0.0494192	0	0.0237012	0.0223447	0.0133823	0.0146709	0.00321392	0.0219609	0.0157234	0.00773297	0.00719036	0.0262366	0.0110812
pead(early)	Cortical level 3	TA11486161	0.0247424	0.080901	0	0	0.0571826	0.0546491	0.26968	0.228722	0	0	0	0.0617071	1.08002	0.0242566	0.0245465	0	0.0754213	0.0579727	0.0159426	0.0597092	0.0374249	0.0120674	0.0247246	0	0.233111	0	0.0488536	0.0419115	0.0126209	0	0.00723532	0.0267525	0.0171784	0.242528	0.0470561	0.0124803	0.0169755	0.00741722	0.0427954	0.00583026	0	0.0116725	0.0124803	0	0	0.00735396	0
pead(early)	Cortical level 3	TA11486162	0.00392399	0.0304143	0.00631296	0	0.0264709	0.00737119	0.138801	0.391117	0.0095516	0	0.0315755	0.0670957	0.783702	0.0090851	0.022276	0	0.0895655	0.0199499	0.00584106	0.0239028	0.0122572	0	0.00651626	0.00555643	0.173205	0.00542569	0.0298371	0.0488934	0.0167384	0	0.0373564	0.0130957	0.0163445	0.171599	0.031003	0	0.017262	0.012317	0	0	0.0142729	0.00461634	0	0.0199245	0.0147117	0.0143543	0
pead(early)	Cortical level 3	TA11486163	0.0140092	0.0364783	0	0.023721	0.0601619	0.025142	0.222688	0.525997	0.0733668	0.00394902	0.0102787	0.0543719	0.625175	0.00700224	0.00530002	0.00872669	0.08467	0.029012	0.00382023	0.0283567	0.0111264	0.00255294	0.0302391	0.01998	0.196639	0.00863545	0.0524619	0.0321674	0.0105043	0.0175407	0.0137142	0.0680525	0.0273357	0.0970615	0.0309494	0.00331741	0.030261	0.00760487	0.00184916	0.0281801	0.00225457	0.0235501	0.0046236	0.00718252	0.00455166	0.0161519	0.0108651
pead(early)	Cortical level 3	TA11486164	0.0162961	0.0197531	0	0.00334306	0.0166108	0.0449113	0.258862	0.485141	0.0200144	0	0	0.128572	1.02117	0	0.0112526	0.00541491	0.0894084	0.0276746	0	0.023344	0.0154438	0.00675561	0.0190231	0.00622209	0.229638	0	0.0286002	0.0347101	0.00636125	0	0.00541491	0.032131	0.0293058	0.111782	0.0363027	0.0080157	0.0352722	0.0463307	0.0351857	0.0258979	0	0	0.0111014	0.0173573	0.0146499	0.0215822	0.0129485
pead(early)	Cortical level 3	TA11556492	0.00329571	0.0203683	0.0102738	0.00289933	0.00351706	0.0414492	0.203694	0.377264	0.0196012	0	0.00331795	0.0721911	1.08141	0.0153184	0.01357	0.00815455	0.0658618	0.0281711	0	0.0357625	0.00437687	0.00398527	0.00483676	0	0.152069	0.0198197	0.0121074	0.0346664	0.00874248	0	0.0137736	0.0105856	0.00574253	0.199266	0.0563442	0.00417808	0.0208659	0.00985709	0.017074	0.00196783	0	0.0257424	0.00512083	0.00138695	0.000616283	0.0438961	0
pead(early)	Cortical level 3	TA11556493	0.0127012	0.0400135	0	0.0152833	0.0207615	0.0458193	0.300441	0.322542	0.0209313	0.00176093	0.0124849	0.0832079	1.10556	0.00842887	0.0125754	0.0105603	0.096636	0.045134	0.00728989	0.0211841	0.00785005	0.000369461	0.0175712	0.00111804	0.258479	0.00178038	0.0280002	0.0255159	0.0152238	0.00305847	0.0191264	0.0150632	0.0130569	0.14464	0.0516689	0.00146238	0.0275347	0.0169921	0.0204398	0.0124795	0.00415166	0.0206139	0.00251624	0.00899317	0.00686678	0.0233526	0.0103624
pead(early)	Cortical level 3	TA11556494	0.0146245	0.0278175	0.00128543	0	0.0344999	0.0361769	0.26183	0.318575	0.00982883	0	0.0159167	0.078642	1.1754	0.0123224	0.0121316	0.00687011	0.0859675	0.0448821	0.00118126	0.0177505	0.014807	0	0.0321721	0.0102256	0.240797	0	0.0116475	0.020417	0.0263358	0	0.00430698	0.0095198	0.00714686	0.167672	0.0404021	0	0.0277285	0.00804514	0.0218828	0.00740762	0.00118126	0.0171003	0.0017499	0.0101651	0.0164162	0.043923	0.00702061
pead(early)	Cortical level 3	TA11556495	0.0231467	0.03746	0.00123039	0.0164859	0.0763123	0.0192818	0.25852	0.368652	0.0502496	0.00103784	0.0140612	0.022387	0.806874	0.0115471	0.00961058	0.0146167	0.066557	0.0338518	0.00260224	0.028975	0.0113263	0.00105756	0.0224269	0.00830715	0.208201	0.00329423	0.0463068	0.0264638	0.0198053	0.00647603	0.0256295	0.0378144	0.00975924	0.140043	0.0378363	0.00125577	0.0319643	0.0106121	0.0189996	0.0132225	0.000574318	0.0258456	0.0112054	0.00686984	0.00439334	0.0394433	0.0110922
pead(early)	Cortical level 3	TA11556496	0.0165556	0.0362812	0.00156679	0.0101791	0.0678486	0.0194264	0.276795	0.467475	0.0545425	0.00164453	0.0201348	0.0190251	0.801734	0.0131827	0.0163873	0.00819155	0.0790322	0.0309181	0.000706712	0.0474231	0.017429	0.00512023	0.0170444	0.00344018	0.213706	0.00250873	0.0431867	0.0168321	0.033222	0.00987844	0.0274181	0.0302404	0.00873492	0.160695	0.0421853	0.0010008	0.0250241	0.00871046	0.0186409	0.0113377	0.00130552	0.0174633	0.0121007	0.00990901	0.0071752	0.0381194	0.00556783
pead(early)	Cortical level 3	WSSS_THYst9142086	0	0.0284498	0	0.0165172	0.0255763	0.0554974	0.308451	0.530357	0.0403021	0	0.0191129	0.152796	0.906055	0	0	0.0166241	0.0835933	0.0543813	0	0.0115627	0.0246728	0	0.0257511	0.01424	0.211046	0.00941212	0.0379024	0.0392165	0.0101923	0.00648718	0.0350893	0.0505014	0.0237655	0.112926	0.0286505	0	0.0179565	0.00931397	0.0106382	0.0170296	0.0206638	0.0398991	0.00425678	0.00270223	0.0191431	0.00697928	0.00377122
pead(early)	Cortical level 3	WSSS_THYst9142087	0.0157764	0.0324268	0	0.0187811	0.0243371	0.0418742	0.37125	0.519426	0.0959785	0	0.0418449	0.17044	0.708125	0	0.0295948	0.0156859	0.108075	0.0483564	0	0.0216984	0.0250025	0	0.0167698	0.0286898	0.248607	0	0.0134395	0.0216521	0	0.0225138	0.0358452	0.0993895	0.0802391	0.0492269	0.0366086	0	0.00806935	0.0187811	0	0.0505142	0	0.0217794	0.0132069	0.0131859	0.0308158	0	0
pead(early)	Cortical level 3	WSSS_THYst9142088	0.0152732	0.0253553	0.000582028	0.0124223	0.0219196	0.0467364	0.450654	0.403392	0.0414234	0.00316152	0.0362403	0.136111	0.874984	0.0131213	0.0294351	0.0122117	0.0424646	0.0624357	0.00146441	0.0204805	0.0228319	0.00223709	0.0250865	0.00252336	0.260082	0.00562061	0.0468587	0.0160096	0.0109575	0.00692217	0.0209587	0.037805	0.030085	0.149549	0.0402513	0.00357144	0.0334627	0.0138673	0.00700291	0.0231301	0.000932383	0.0296593	0.00422527	0.0171055	0.00915622	0.0208205	0.0190495
pead(early)	Cortical level 3	WSSS_THYst9142089	0.0103839	0.0385619	0	0.0216444	0.0173741	0.0369843	0.405179	0.440555	0.024066	0.00384788	0.0266509	0.172248	0.629084	0.00351127	0.00436745	0.00763919	0.0639898	0.0599529	0.00224487	0.0260489	0.0157839	0.0037456	0.0293716	0.00356368	0.16319	0.0067001	0.0329257	0.0279256	0.00452795	0.0106914	0.0103728	0.035344	0.0248384	0.0669777	0.0513239	0.0028555	0.0295064	0.0170558	0.000902632	0.0304712	0.00395489	0.00913528	0.0108824	0.00735467	0.00653749	0.0275009	0.00442129
pead(early)	Cortical level 3	WSSS_THYst9518030	0.00736454	0.0440458	0	0.00976786	0.0542692	0.0501971	0.540093	0.591271	0.0293625	0.00138632	0.0472377	0.162632	0.963397	0.00973142	0.0334479	0.0121988	0.0612735	0.0636401	0.0064888	0.0263962	0.03041	0.00127568	0.0195245	0.00660148	0.284665	0.0237284	0.0520759	0.0303749	0.00837557	0.00538209	0.0201966	0.035137	0.02814	0.191482	0.038635	0.00476955	0.05771	0.0109451	0.00587195	0.0246823	0.00117554	0.0206091	0.00713037	0.00425996	0.00632251	0.0282774	0.0145042
pead(early)	Cortical level 3	WSSS_THYst9518032	0.0140766	0.0396599	0	0.020089	0.062931	0.0774887	0.375581	0.54764	0.0557164	0.00145861	0.027875	0.182731	1.22552	0.0108381	0.0172524	0.0164215	0.101061	0.0494957	0.0131551	0.0288864	0.0337489	0.0085904	0.0193893	0	0.332948	0.00165277	0.0348656	0.0281593	0.0126506	0.00606649	0.0345745	0.0347121	0.0418107	0.124362	0.0163708	0.00708648	0.0322981	0.017214	0.0214556	0.0186146	0.00129267	0.0105597	0.00583558	0.00554926	0.00349443	0.0187049	0.0125944
pead(early)	Cortical level 3	WSSS_THYst9518033	0.0183712	0.0364117	0.00355289	0.0117267	0.0359707	0.0518532	0.337794	0.522544	0.0659445	0.004068	0.0205006	0.092499	1.28475	0.0141404	0.00540877	0.00171648	0.0960908	0.058879	0.00292567	0.0240939	0.0290104	0.00538468	0.0210574	0.00683892	0.285766	0.00523313	0.0347532	0.0239486	0.0081548	0.0155264	0.01177	0.0536643	0.0131387	0.161528	0.0340315	0.00389497	0.0303328	0.0182398	0.0372788	0.0191822	0.00386568	0.0285779	0	0.0024802	0.00344171	0.00918317	0.00712554
pead(early)	Cortical CMJ	TA11486161	0.0160821	0.0329372	0	0.0111512	0.0267566	0.129535	0.229937	0.619819	0.044358	0	0.0131	0.169217	0.826844	0.0389641	0	0	0.0982316	0.0356607	0	0	0.0234746	0.0244151	0.00733814	0	0.130731	0	0.0175737	0.0244912	0.00733814	0.0231383	0	0.0737536	0.049823	0.18753	0.00733814	0.0134555	0.0713538	0.0204381	0.0485391	0.0509323	0	0	0.0298989	0.0193162	0	0.0107667	0
pead(early)	Cortical CMJ	TA11486162	0.0326043	0.0233424	0	0.0327407	0.0288251	0.11698	0.138163	0.663228	0.0132215	0	0.0283449	0.129314	0.718696	0	0.0226883	0.00469434	0.0574269	0.0576148	0.0110016	0.0306759	0.00735013	0	0.0543018	0.0115872	0.168753	0.0196763	0.0255465	0.0335667	0	0	0.0219758	0.0112591	0.0219052	0.173642	0.0132373	0.0278948	0.0107561	0	0.0120571	0.0199342	0	0.0166982	0	0.0139959	0.0320315	0	0.0104965
pead(early)	Cortical CMJ	TA11486163	0.0179199	0.0222244	0	0.0192706	0.0655234	0.0446107	0.30773	0.826767	0.0748537	0.0028808	0.0327938	0.111073	0.45974	0	0.0115802	0.0260801	0.114982	0.0599036	0	0.0328026	0.012872	0.0190031	0.0605672	0.030558	0.183185	0	0.043083	0.0169712	0.0197606	0.00455278	0.0106147	0.143715	0.033547	0.145442	0.0357278	0.00695636	0.00894543	0.0253144	0.00965655	0.0243919	0	0.0253036	0.0107114	0.00455278	0.014076	0.0291151	0.00432267
pead(early)	Cortical CMJ	TA11486164	0.0125861	0.0397958	0	0	0.0275901	0.0400039	0.271022	0.660837	0.0533043	0	0.0144934	0.206368	0.851445	0.00953437	0	0.0181064	0.0735928	0.0280913	0	0.00601307	0	0	0.0172369	0.00808569	0.207602	0	0.0482803	0.0230534	0.0215223	0.00500441	0.0161591	0.0373014	0.0555916	0.134758	0.0100803	0.0252013	0.0520786	0.0109403	0.0107887	0.0157257	0	0.0247097	0	0	0.00875577	0.0284111	0
pead(early)	Cortical CMJ	TA11556492	0.00682098	0.0455247	0.0137147	0	0.0146566	0.104356	0.317075	0.726181	0.0313307	0	0.0230704	0.120966	0.98394	0.00458013	0.00471671	0.0148693	0.0714527	0.0768144	0.00780938	0.0350587	0.00083128	0.0100159	0.0138442	0.000961081	0.162172	0.00450193	0.0294566	0.0568523	0.0125261	0.00421316	0.0220023	0.039995	0.0221145	0.163752	0.0447198	0.00481654	0.0218171	0.0278692	0.0339771	0.017948	0.00473756	0.0242813	0.0219982	0.0288652	0.024215	0.0859582	0.00675971
pead(early)	Cortical CMJ	TA11556493	0.0176817	0.0416727	0.000758013	0.0261607	0.0299878	0.0687928	0.417757	0.568128	0.0303561	0.00112774	0.0369854	0.187938	1.07331	0.00173711	0.00453272	0.00851171	0.0889438	0.0421773	0.00414203	0.0288407	0.0170906	0	0.0427592	0.00481195	0.239794	0.0148095	0.0469081	0.0417332	0.0166682	0.00872907	0.0167031	0.0321541	0.0335657	0.117712	0.0278839	0.00938585	0.0338438	0.0267565	0.00626765	0.0145834	0.00222983	0.0138406	0.00896596	0.0196896	0.0104851	0.0314709	0.0144554
pead(early)	Cortical CMJ	TA11556494	0.0233636	0.028575	0	0	0.00334917	0.055819	0.254138	0.597043	0.0290687	0.00311484	0.0215041	0.0605543	1.03566	0.00334917	0.0172411	0.00549261	0.0851003	0.0721983	0.00510656	0.00801236	0	0	0.0393962	0	0.166658	0	0.0770124	0.0323801	0.0111006	0	0.0117848	0.0272183	0.00983616	0.193087	0.00833699	0.00624124	0.0316642	0	0.0157348	0	0.0149248	0.0302181	0.0111006	0.00382925	0.0175007	0.018608	0.0241145
pead(early)	Cortical CMJ	TA11556495	0.0195247	0.0345769	0.00442249	0.0360347	0.079637	0.0366381	0.339298	0.656328	0.0839108	0.00121153	0.0327756	0.0489462	0.747422	0.00767307	0.0173064	0.0157089	0.0863518	0.0472024	0.00545234	0.0414317	0.0239068	0.00478074	0.0422014	0.010043	0.244569	0.00607398	0.0582515	0.030592	0.0221327	0.00574796	0.0276675	0.0681578	0.0196566	0.120235	0.0330208	0.00229002	0.0250156	0.020738	0.00812484	0.015249	0.00370794	0.0272197	0.0176529	0.0118464	0.00502385	0.025831	0.0153151
pead(early)	Cortical CMJ	TA11556496	0.0157837	0.0284834	0.00318963	0.0223133	0.0689422	0.0363977	0.324171	0.695229	0.0747763	0.00264762	0.0466504	0.0607148	0.777176	0.00771652	0.0121807	0.0204716	0.0792766	0.0327928	0.00168521	0.0473037	0.0151147	0.00497078	0.0356022	0.00705608	0.24063	0.00533721	0.0479892	0.0398117	0.0249114	0.00835577	0.031047	0.0550432	0.0180342	0.147662	0.0384129	0.0055927	0.0422252	0.0153597	0.0190434	0.0242929	0.00264331	0.0261993	0.00882033	0.0110767	0.0024293	0.0304042	0.0103447
pead(early)	Cortical CMJ	WSSS_THYst9142086	0.0157775	0.0148823	0	0.0201934	0.0338611	0.0782271	0.313849	0.785443	0.0314251	0	0.0272153	0.199737	0.804313	0.0131743	0	0.00716834	0.155258	0.0735864	0	0.0278721	0.0371458	0	0.0285196	0	0.172975	0.011987	0.0422093	0.0824966	0	0	0.00321863	0.0800703	0.0654807	0.217918	0.0313733	0.00416179	0.0386388	0.0176661	0.0025058	0.0303602	0.00535711	0.0324157	0.00331151	0.0177746	0.0144175	0.0254422	0.0140369
pead(early)	Cortical CMJ	WSSS_THYst9142087	0.00588897	0.0103455	0	0.015837	0.0330642	0.101694	0.578014	0.600857	0.11752	0.0068299	0.0447863	0.281572	0.612857	0	0.0188606	0.0182893	0.0510808	0.0845664	0	0	0.0677698	0	0.118232	0.0401418	0.221901	0.0342788	0.040533	0.0365896	0	0.0262049	0.027121	0.0932576	0.0878182	0.151655	0.0798719	0.00667259	0.00383185	0.0309816	0	0.0339752	0.0176964	0	0.0180385	0	0.0791804	0.0167413	0
pead(early)	Cortical CMJ	WSSS_THYst9142088	0.0193565	0.0315237	0.00149272	0.0178101	0.0328059	0.0847163	0.603362	0.589534	0.0410184	0.00845096	0.056355	0.223522	0.715308	0.0018979	0.0205648	0.0163595	0.0565031	0.0853101	0.0102218	0.0259823	0.0212925	0.000825675	0.0347803	0.0164151	0.220174	0.00376284	0.0499774	0.0508141	0.00870709	0.00685028	0.0200289	0.0472274	0.0478521	0.127113	0.029369	0.00104375	0.0370995	0.00779388	0.00501885	0.0258028	0.00325041	0.0130089	0.00699016	0.0183564	0.0146352	0.0216769	0.0212474
pead(early)	Cortical CMJ	WSSS_THYst9142089	0.0177485	0.0246284	0.00321588	0.012566	0.0364692	0.0793834	0.447711	0.602969	0.0170855	0.00820199	0.024958	0.250226	0.63254	0.0114754	0.0121749	0.0134113	0.0596959	0.0680277	0.00892934	0.0359086	0.00276402	0.00618755	0.0560717	0.00617138	0.185019	0.0327925	0.0363378	0.0531825	0.00224292	0.00392397	0.0278161	0.0502012	0.0584958	0.103933	0.0365807	0.0174766	0.042078	0.00555686	0.00569651	0.0206206	0.00778933	0.0108526	0.011392	0.00407066	0.00390018	0.0317114	0.0128856
pead(early)	Cortical CMJ	WSSS_THYst9518030	0.017376	0.0274108	0	0.00975248	0.0417683	0.0965083	0.639926	0.881152	0.0366638	0.00552154	0.0786226	0.244974	0.773903	0.0110992	0.0283451	0.015294	0.069538	0.0500882	0.0204934	0.0474831	0.0275425	0.00250055	0.0531043	0.013325	0.244202	0.0259142	0.066629	0.0374886	0.00781997	0.00165702	0.00945758	0.0895942	0.063559	0.19456	0.0405688	0.00817145	0.0509081	0.0237772	0.00200892	0.0266998	0.00421722	0.0254109	0.00842388	0.0061152	0.017623	0.048065	0.00629008
pead(early)	Cortical CMJ	WSSS_THYst9518032	0.0364928	0.0313411	0.00161574	0.023661	0.0688998	0.142727	0.430949	0.876371	0.0356796	0.00309405	0.0312577	0.291525	1.03145	0.0139306	0.0191666	0.0212077	0.0717712	0.0829243	0.0151108	0.0403419	0.0658684	0.0121209	0.053474	0.0165328	0.21447	0	0.0903502	0.0592721	0.00420282	0.0102575	0.00911206	0.0903615	0.0236701	0.158112	0.0374051	0.0200399	0.0655121	0.0136969	0.0100624	0.0251216	0.00437414	0.051469	0.0209244	0.00872523	0.0295421	0.0287002	0.0188779
pead(early)	Cortical CMJ	WSSS_THYst9518033	0.00935152	0.0200403	0.0100698	0.0193334	0.0412819	0.0701033	0.290529	0.77233	0.0552848	0	0.029638	0.229386	1.06656	0.0090336	0.00235927	0.00607417	0.0925867	0.079255	0.00839517	0.0272516	0.0531604	0.0039646	0.0447806	0.00639463	0.256682	0.00183561	0.0599496	0.0200181	0.0124414	0.00183561	0.00731806	0.051065	0.033213	0.226407	0.0504786	0.00445948	0.034131	0.010483	0.0236328	0.0374865	0.0111671	0.0600602	0.0119719	0.00506941	0.0298196	0.0201062	0.0216431
pead(early)	Medullar CMJ	TA11486161	0	0.0740496	0.0152833	0.0123556	0.0918675	0.184657	0.163928	0.815879	0.03851	0.0168858	0.029037	0.410187	0.671833	0.00994375	0.0152833	0.00865045	0.0602307	0.0634573	0.0722382	0.0313143	0.0376213	0	0.0450203	0	0.142151	0.0205919	0.0552136	0.0301954	0	0.0123556	0	0.0697006	0.148773	0.0879987	0.0361193	0	0.0436005	0.0142603	0.0410295	0.0262448	0	0	0.0172938	0.0136437	0.0167869	0.0565015	0.0205694
pead(early)	Medullar CMJ	TA11486162	0.0405803	0.00681736	0	0.0079397	0.0241008	0.150837	0.427266	1.25544	0.0197309	0	0.0200047	0.346926	0.520611	0	0.0398572	0.0453355	0.0636273	0.111052	0.0309319	0.0352628	0	0	0.044723	0.0117591	0.165675	0.0404607	0.0136906	0.0225063	0.0201118	0.0106247	0	0.0695939	0.0513231	0.176863	0.0396935	0	0.0415734	0.00879028	0.0131014	0.0548788	0	0.0492868	0.00740661	0	0.0841866	0.030274	0.0242728
pead(early)	Medullar CMJ	TA11486163	0.0194455	0.0145912	0.00240266	0.0374106	0.0667209	0.074571	0.381395	1.11828	0.0814598	0.00302661	0.0352432	0.182519	0.330143	0.0139258	0.0364395	0.0192819	0.108084	0.039098	0.00379186	0.0285432	0.0208883	0.0161733	0.10611	0.036441	0.190367	0.00493037	0.0624285	0.0549738	0.00466607	0.00548349	0	0.13263	0.0531164	0.126848	0.0145534	0.0210991	0.0356711	0.0221456	0.0131676	0.0542374	0	0.0447922	0.0185724	0.00567552	0.00993557	0.0152356	0
pead(early)	Medullar CMJ	TA11486164	0.0236759	0.0221069	0.00414054	0.00330498	0.0608192	0.191036	0.444631	1.09536	0.0191055	0.00271198	0.0278433	0.300781	0.645098	0.0127155	0.00849076	0	0.100865	0.0754922	0.0318219	0.0228355	0.0319573	0.0297163	0.0641073	0.00970662	0.135742	0.0203176	0.0620088	0.0660867	0.00526719	0.0266545	0	0.0649568	0.139838	0.188233	0.0118154	0.00856852	0.0105892	0.0282994	0.0222572	0.0667482	0.00714493	0.0873212	0.0421461	0	0.0653914	0.0458108	0
pead(early)	Medullar CMJ	TA11556492	0.020923	0.0417428	0.00937828	0.0076517	0.0436892	0.204508	0.474953	1.25788	0.0510254	0.0166762	0.0206905	0.313418	0.878809	0.0205647	0.0226376	0.00731425	0.0870246	0.0903372	0.0340598	0.0287607	0.0152381	0.0165609	0.0385202	0.0183626	0.158097	0.0209198	0.044702	0.0940291	0.0215048	0.00330756	0.0177595	0.0672029	0.118369	0.203275	0.0523353	0.0163223	0.0218965	0.0205744	0.00982935	0.0301534	0.00543801	0.0325639	0.0107904	0.0132503	0.0282875	0.0525018	0.0121517
pead(early)	Medullar CMJ	TA11556493	0.0153301	0.045726	0.00280293	0.0377656	0.0283936	0.17459	0.491854	0.943617	0.0634711	0.00370913	0.0576111	0.370194	0.969784	0.00851071	0.0343469	0.0274845	0.0735138	0.0842476	0.0181	0.0438693	0.0115732	0.00169688	0.0670696	0.009535	0.221	0.016877	0.066254	0.0458544	0.0108309	0.0081656	0.00837274	0.0890192	0.0604786	0.140404	0.0416664	0.0206215	0.0472193	0.0227796	0.0178235	0.0287858	0.00615417	0.0213121	0.020477	0.0125302	0.0269508	0.0329053	0.00650279
pead(early)	Medullar CMJ	TA11556494	0.0490439	0.0457982	0	0	0.0334492	0.0895339	0.332227	0.941872	0.0196631	0	0.0428892	0.142655	1.00318	0.00259891	0.00902023	0.00333117	0.0651808	0.121163	0.00333117	0.0291232	0.00177027	0	0.0533586	0.0085865	0.137004	0.0354866	0.0314405	0.0306961	0.00177027	0.00507033	0.00994156	0.0507698	0.0473829	0.173506	0.0866166	0.0106628	0.0209518	0.038496	0.0513753	0.0117651	0	0.00953519	0.00898925	0.0103865	0.0336501	0.0272961	0
pead(early)	Medullar CMJ	TA11556495	0.0188862	0.0217226	0.00834966	0.0281242	0.108681	0.0897296	0.396588	1.05725	0.0982685	0.00319363	0.070132	0.090814	0.557127	0.0143738	0.0210389	0.0220652	0.109012	0.0308118	0.0110593	0.0503458	0.0224195	0.0105699	0.0782559	0.0289212	0.242749	0.0114225	0.100655	0.0619143	0.00920674	0.016224	0.011684	0.141423	0.0512658	0.114585	0.0307403	0.0100104	0.0340231	0.0250311	0.0100248	0.0231802	0.00465475	0.0442212	0.00674534	0.0110258	0.00958429	0.0343665	0.0217984
pead(early)	Medullar CMJ	TA11556496	0.0190189	0.0177821	0.00579966	0.0297779	0.126985	0.0599925	0.405815	1.13861	0.107191	0.00609968	0.0803028	0.117438	0.603242	0.00633549	0.0285613	0.0210551	0.104291	0.0384298	0.00710862	0.0711794	0.0243151	0.0142275	0.061709	0.0161305	0.224642	0.0138504	0.0850787	0.0530447	0.0124781	0.0180853	0.021218	0.138382	0.0467981	0.122102	0.0343466	0.0122888	0.0424381	0.0265999	0.0111703	0.032399	0.00434667	0.0336396	0.0187444	0.0128805	0.0127996	0.0195193	0.0193024
pead(early)	Medullar CMJ	WSSS_THYst9142086	0.0177462	0.0175632	0.00732775	0.0109981	0.0317974	0.202812	0.295722	1.32028	0.103268	0.0169804	0.0896371	0.582736	0.583686	0.0169211	0.0153182	0.0128713	0.126025	0.108849	0.0213953	0.0350527	0.0159652	0.013267	0.120729	0.0208137	0.202047	0.0143756	0.0548275	0.0470869	0.0112822	0.00976273	0.022304	0.145022	0.0833074	0.188742	0.0392208	0.0178726	0.048691	0.024456	0.00671002	0.0263552	0.0144768	0.0771747	0.020844	0.0127236	0.0549913	0.0388372	0.00648233
pead(early)	Medullar CMJ	WSSS_THYst9142087	0.0231258	0.0283822	0.00572039	0.0186514	0.0288986	0.0722403	0.382095	0.811309	0.0787762	0.012418	0.0489927	0.305889	0.607078	0.00378702	0.0312653	0.0398128	0.123973	0.112971	0.00500138	0.0288273	0.019629	0.00839745	0.0762302	0.03561	0.227337	0.00500138	0.140427	0.0185162	0.00800267	0.0164045	0.0250999	0.0612787	0.0460244	0.0796765	0.0328872	0.0161227	0.0663954	0.00612207	0	0.0593857	0.00163695	0.0626424	0.0119709	0.0174672	0.0351729	0.0147952	0.021632
pead(early)	Medullar CMJ	WSSS_THYst9142088	0.0122879	0.0217494	0.00417852	0.00919738	0.0368026	0.075177	0.532254	0.727557	0.0286749	0.00619406	0.0748561	0.294874	0.584814	0.0116305	0.0193296	0.0148175	0.0504195	0.0908597	0.0136699	0.034644	0.0244108	0.013493	0.0624206	0.00580274	0.20886	0.0356836	0.0754009	0.060783	0.009075	0.00695163	0.0138127	0.0739997	0.0681414	0.107819	0.0327589	0.0194271	0.0510803	0.0220057	0.00602834	0.0262006	0	0.0179213	0.0112059	0.0122911	0.019168	0.0240901	0.0301414
pead(early)	Medullar CMJ	WSSS_THYst9142089	0.0117474	0.0108771	0.00639045	0.0220394	0.0374803	0.120752	0.391773	0.819128	0.0435014	0.0129705	0.0803344	0.299261	0.488214	0.0107949	0.0223555	0.0262475	0.0827228	0.0480924	0.00791148	0.0653873	0.0190035	0.00117269	0.0809832	0.0236314	0.12416	0.0208062	0.0908289	0.0551536	0.0143496	0.0167761	0.0115611	0.111776	0.065013	0.122441	0.0161473	0.0111665	0.0442453	0.0143936	0.00395297	0.0230991	0	0.038136	0.0170912	0.0190553	0.0136547	0.0240474	0.0262383
pead(early)	Medullar CMJ	WSSS_THYst9518030	0.0237855	0.0316794	0.00403623	0.0174164	0.0266076	0.130154	0.498622	1.14769	0.0454496	0.0125053	0.122797	0.352126	0.664816	0.016239	0.0374002	0.0149094	0.0663279	0.0518131	0.0214065	0.0351133	0.0271134	0.00650511	0.0590397	0.0189747	0.21726	0.0373613	0.0894109	0.0395942	0.00549811	0.0103627	0.0207304	0.10372	0.0715306	0.188352	0.0306464	0.0145298	0.076573	0.0140339	0.0204202	0.0363024	0.00862576	0.0543338	0.0478004	0.00916736	0.0199208	0.0507105	0.00813238
pead(early)	Medullar CMJ	WSSS_THYst9518032	0.0209875	0.0151671	0	0	0.0320163	0.139485	0.277198	1.287	0.114539	0.00356594	0.054512	0.361993	0.779653	0.00569515	0.0102089	0.00724051	0.193326	0.10436	0.00778917	0.03388	0.0604251	0.0241779	0.16017	0.00402933	0.197117	0.012257	0.044203	0.0818745	0.0120777	0.00601582	0.0254148	0.130097	0.0642205	0.20917	0.089097	0.00504586	0.0739278	0.0187226	0	0.0362499	0.0334042	0.0370242	0.0361122	0.00342384	0.0146224	0.0224678	0.0178952
pead(early)	Medullar CMJ	WSSS_THYst9518033	0.0289445	0.0379233	0.0119886	0.0269148	0.024086	0.113313	0.356047	1.02785	0.145437	0.0120011	0.0321037	0.264221	0.820109	0.00531126	0.0319987	0.0151722	0.120425	0.0829111	0.0135184	0.0484631	0.051452	0.0272871	0.0795952	0.0109756	0.233711	0.0124564	0.0453643	0.0723337	0.00742287	0	0.0159832	0.0670651	0.0918108	0.133319	0.0476876	0.0156462	0.0436705	0.0362373	0.0192049	0.0191904	0	0.0344146	0.014956	0.0297496	0.0375848	0.0160132	0.00467113
pead(early)	Medullar level 1	TA11486161	0	0.0294967	0.0120375	0	0.0684571	0.273918	0.0772944	1.21458	0.0326327	0.0539659	0.0688648	0.546698	0.342779	0.044987	0.0551976	0.0127395	0.134361	0.121062	0	0.0661656	0.0527478	0.0169089	0.175272	0	0.112514	0.054357	0.0950922	0.0533412	0.0205657	0.0120375	0	0.122654	0.101895	0.188254	0.0655549	0.0487494	0.0529601	0.0245821	0.031803	0.032023	0	0.0697099	0.0428176	0.0241521	0.0432932	0	0
pead(early)	Medullar level 1	TA11486162	0.028223	0.0603054	0	0	0.033968	0.122062	0.277587	1.36193	0.0585555	0	0.0570077	0.245991	0.540799	0.0116102	0	0.090406	0.0181591	0	0.0173649	0.024517	0.035524	0	0.122936	0.0145269	0.181112	0.0446389	0.0116102	0.033968	0	0.0211025	0	0.118946	0.110752	0.233657	0.0499646	0	0.0173649	0	0.0298712	0	0	0.0153284	0	0.0214967	0.0455783	0.0317522	0
pead(early)	Medullar level 1	TA11486163	0.0158504	0.0196585	0.0133416	0.0437338	0.0518312	0.138713	0.289073	1.54346	0.0737217	0.00875542	0.0777445	0.287142	0.261874	0.0153145	0.00931228	0.026067	0.190071	0.0394683	0.00560341	0.0810967	0.00452721	0.0470105	0.164218	0.0327856	0.159151	0.0176784	0.0943176	0.0433945	0.00934312	0.0234367	0.00487519	0.269789	0.0875826	0.17188	0.0311838	0.0300121	0.0408225	0.029512	0.0127991	0.0374488	0.00753191	0.0505192	0.0232582	0.00923772	0.0187609	0.0343775	0.0139861
pead(early)	Medullar level 1	TA11486164	0.0279468	0.0190084	0.0241978	0.00459059	0.0548824	0.243262	0.394424	1.27392	0.029318	0	0.0124232	0.472386	0.529108	0.00802111	0.0526018	0.0108655	0.0703344	0.114082	0.0237553	0.0407887	0.00443802	0.0165732	0.040057	0.0138419	0.176928	0.0292159	0.0628943	0.0834967	0.00986516	0.0142413	0.0049508	0.058735	0.124453	0.177505	0.0503718	0	0.051291	0.0186607	0.0092987	0.0760968	0	0.0390944	0.0330704	0.00682201	0.0907933	0.00615746	0.00759114
pead(early)	Medullar level 1	TA11556492	0.0137085	0.0189922	0.0463206	0.00318263	0.0139106	0.450809	0.421134	1.52761	0.0320252	0.0221964	0.0367691	0.465498	0.568463	0.0167318	0.03185	0.0207679	0.0959606	0.0810219	0.0615858	0.0152624	0.0153849	0.0254629	0.121748	0.0159888	0.137732	0.0299331	0.0744283	0.0867699	0.00776364	0.0137931	0.00235017	0.107088	0.143664	0.20385	0.0322435	0.0302388	0.0438419	0.0257034	0.0215065	0.0404182	0.0114535	0.048459	0.0383562	0.0061363	0.0690095	0.0415527	0.0103976
pead(early)	Medullar level 1	TA11556493	0.0119473	0.0129676	0.00494181	0.018051	0.0313146	0.234371	0.390473	1.29149	0.0422235	0.0119429	0.119986	0.539954	0.61363	0.00574121	0.0253158	0.0281281	0.128491	0.085679	0.0284127	0.0405015	0.0356254	0.0058893	0.123049	0.0283613	0.106782	0.0378869	0.0732165	0.0610345	0.0078811	0.0121842	0.00893669	0.104862	0.0870438	0.153765	0.0454399	0.00889909	0.0526348	0.033797	0.0066897	0.0227905	0.00968755	0.0251509	0.0152131	0.0106296	0.0808463	0.0395433	0.0169213
pead(early)	Medullar level 1	TA11556494	0.0111774	0.0138581	0	0.00615551	0.0395458	0.158317	0.376009	1.3794	0.0804385	0.0083525	0.0719525	0.451833	0.645422	0.0139908	0.0160203	0.0255339	0.047651	0.112916	0.0257032	0.0239886	0.057048	0.00442853	0.0824394	0.0494663	0.144589	0.0216282	0.0582268	0.0971073	0.0210196	0	0	0.0737602	0.073853	0.201807	0.0101618	0.00268066	0.0297929	0.00268066	0.0338264	0.0252227	0.00602145	0.0347001	0.0131505	0.0336313	0.00268066	0.052383	0.052485
pead(early)	Medullar level 1	TA11556495	0.0165207	0.0103122	0.010922	0.0297472	0.0483229	0.133424	0.410909	1.53245	0.0924397	0.0153727	0.0849077	0.245682	0.327843	0.0107005	0.022152	0.0337647	0.188867	0.0553859	0.0204472	0.0646436	0.0229888	0.0315322	0.117269	0.0560242	0.198719	0.0185433	0.136032	0.0972455	0.00782971	0.045339	0.0194556	0.258979	0.0776044	0.141487	0.0315	0.0200079	0.052344	0.0232891	0.0123318	0.0375948	0.0054619	0.0352916	0.0313139	0.0223364	0.0191075	0.0449746	0.024453
pead(early)	Medullar level 1	TA11556496	0.0130119	0.0225078	0.0181994	0.0351289	0.0922537	0.155068	0.36927	1.66561	0.0951889	0.00735305	0.101373	0.216093	0.357501	0.0171555	0.0134973	0.0279609	0.166814	0.0455961	0.0201496	0.0905492	0.0355021	0.0199339	0.122087	0.0380053	0.195571	0.0204106	0.142185	0.0782128	0.0102172	0.0441158	0.0119231	0.249114	0.0920423	0.150098	0.0224539	0.0183974	0.0639913	0.0249422	0.00987192	0.0340015	0.00625297	0.0474917	0.0240289	0.0181584	0.0202867	0.0300796	0.016813
pead(early)	Medullar level 1	WSSS_THYst9142086	0.0231051	0.0149645	0.0247322	0.0131624	0.0396287	0.225173	0.149385	1.52425	0.118961	0.0272782	0.0936464	0.639948	0.332555	0.00592268	0.00312158	0.0245703	0.0862894	0.106514	0.038402	0.0498209	0.0535379	0.042619	0.132116	0.0230431	0.111533	0.0398228	0.105404	0.071617	0	0.055772	0.0135356	0.186621	0.192244	0.164325	0.0419737	0.025053	0.0570557	0.0225483	0.00564421	0.0373141	0.0476145	0.0682347	0.0296127	0.0273302	0.0637648	0.0346937	0.00400312
pead(early)	Medullar level 1	WSSS_THYst9142087	0.0150773	0.019438	0.0124598	0.0204108	0.0380553	0.117634	0.192235	1.02269	0.0501328	0.0219844	0.0339081	0.35541	0.43866	0.00132064	0.0420368	0.0309188	0.106651	0.0398007	0.0243162	0.0329943	0.0293467	0.0488675	0.0817089	0.0403124	0.178089	0.00830698	0.052225	0.0302916	0.001256	0.0189934	0.0309382	0.171312	0.0879753	0.0880514	0.00841728	0.0232148	0.0717677	0.026141	0	0.0423476	0.0195919	0.0642041	0.0326726	0.00546422	0.0855439	0.0539535	0.0386476
pead(early)	Medullar level 1	WSSS_THYst9142088	0.0189455	0.0230918	0.00672	0.0244702	0.0310126	0.144599	0.544463	0.962421	0.057819	0.0223072	0.0798939	0.323186	0.507601	0.00771005	0.0380265	0.0267226	0.0704473	0.0957534	0.0196169	0.0326742	0.0307982	0.0209413	0.0815852	0.0118089	0.176197	0.0236219	0.106804	0.0538861	0.00838907	0.0140283	0.0154853	0.0817091	0.0855541	0.152831	0.0141921	0.00538012	0.0508798	0.0168982	0.0111567	0.0435402	0.00146764	0.0201131	0.031601	0.00930148	0.0409905	0.028402	0.0297716
pead(early)	Medullar level 1	WSSS_THYst9142089	0.016471	0.00636389	0.00653934	0.00966411	0.0356166	0.139707	0.405103	1.08573	0.0513595	0.0134821	0.109616	0.458278	0.309754	0.0165136	0.0285812	0.0202541	0.0889702	0.0947782	0.0266042	0.0552052	0.0313092	0.0221353	0.107344	0.0266102	0.135032	0.0386013	0.0840289	0.0527702	0.00625765	0.0245772	0.0203888	0.140114	0.0904825	0.139037	0.0169806	0.0104295	0.064343	0.0210227	0.00428047	0.0598822	0.00564572	0.0290653	0.0340673	0.0153458	0.0243154	0.0364302	0.0304105
pead(early)	Medullar level 1	WSSS_THYst9518030	0.00777872	0.0226676	0.0163611	0.0213995	0.0215173	0.231855	0.580343	1.29965	0.0292705	0.0108523	0.130676	0.479604	0.407114	0.0057823	0.0476069	0.0216228	0.0665323	0.0872073	0.0530001	0.053588	0.0398059	0.0460049	0.0987118	0.00832855	0.106549	0.077297	0.115398	0.0605566	0.00126781	0.00878789	0.00633967	0.138623	0.120678	0.261633	0.0206708	0.010765	0.0592775	0.0228417	0.021108	0.0436468	0	0.0252279	0.0282051	0.00306008	0.0197099	0.0559215	0.0131931
pead(early)	Medullar level 1	WSSS_THYst9518032	0.0036007	0.0210592	0	0.0183876	0.0604312	0.196582	0.309387	1.31547	0.0824373	0.00969755	0.096926	0.527104	0.576038	0.024989	0.0173224	0.00238261	0.107772	0.0680107	0.0503542	0.0353885	0.0418366	0.0515067	0.08466	0.00621982	0.0951042	0.00985074	0.0226864	0.0747728	0.00251437	0.0234235	0.00375913	0.120325	0.115769	0.17847	0.0153991	0.0383449	0.0814571	0.0309118	0.0142114	0.0378948	0.00251437	0.101048	0.0257428	0.0212328	0.0657041	0.0193058	0.00377647
pead(early)	Medullar level 1	WSSS_THYst9518033	0.00874749	0.0158384	0	0.0274926	0.0494382	0.158744	0.273843	1.31838	0.103514	0.0308965	0.101663	0.368307	0.601327	0	0.0143762	0.0262641	0.102662	0.0987571	0.00433715	0.11564	0.0474396	0.0517132	0.0995729	0.0214236	0.204309	0.0229132	0.0504451	0.109904	0.00224607	0.0121347	0.0132393	0.113378	0.0896998	0.220871	0.056357	0.00938043	0.0718431	0.0178391	0.017355	0.0251048	0.0180197	0.0459445	0.0220484	0.0362894	0.0429111	0.041752	0.0134017
pead(early)	Medullar level 2	TA11486161	0.0303353	0.0269825	0.0263206	0	0.0995844	0.247037	0.0440584	1.04476	0	0.00967265	0.0427678	0.552871	0.224361	0.0144394	0.0500921	0.0476433	0.131982	0.0638753	0.0362703	0.0359846	0.0431817	0.0353738	0.0894905	0.0337358	0.0794999	0.0234165	0.0135904	0.0250405	0	0.0819144	0	0.172633	0.131148	0.187087	0.0634847	0	0.0547086	0.0269039	0.0233324	0.0772978	0.0104034	0.0394251	0.0333607	0.0121606	0.0479581	0.0181413	0
pead(early)	Medullar level 2	TA11486162	0.0282772	0	0.0248486	0	0	0.085672	0.127936	1.77686	0.0807877	0.0124198	0.0565981	0.514973	0.209226	0	0.106114	0.0267547	0.109977	0.0517039	0	0.119284	0.050766	0.0122588	0.117691	0.0122588	0.0797243	0.0306225	0.181538	0.074896	0	0	0	0.155847	0.118825	0.165904	0	0.0122588	0	0.0368759	0.0267547	0.0650007	0.0124198	0.0498806	0.0290991	0	0.0372476	0.0122588	0
pead(early)	Medullar level 2	TA11486163	0.0127114	0.00643017	0.013811	0.0617048	0.0587793	0.131805	0.279794	1.60522	0.069975	0.00769739	0.0448893	0.284577	0.248404	0.015119	0.0145955	0.0131912	0.203207	0.0385332	0.0420918	0.0898722	0.0360009	0.0630362	0.162254	0.0420362	0.116777	0.0375146	0.123856	0.0865448	0.00484723	0.0362751	0.006549	0.358264	0.0654105	0.196103	0.0208564	0.00413514	0.0721839	0.0388064	0.0210182	0.0615093	0.0132625	0.057423	0.0186925	0.00359327	0.0175367	0.0272968	0.0127845
pead(early)	Medullar level 2	TA11486164	0.00618378	0.0113352	0.0197306	0.0100193	0.02636	0.310921	0.469634	1.24397	0.0163513	0.0358979	0.0220874	0.742406	0.43682	0.00444722	0	0	0.0728549	0.113298	0.0209164	0.0186983	0.0306307	0.0316975	0.0675755	0.00349223	0.132848	0.0212361	0.0302104	0.0662685	0.0110485	0.0111582	0.0301222	0.0687698	0.10845	0.181182	0.024049	0.00662627	0.0341044	0.00780009	0.00618378	0.0518577	0.00521966	0.0234066	0.0176378	0.0193053	0.0441221	0.0270547	0.00445988
pead(early)	Medullar level 2	TA11556492	0.00565449	0.016466	0.0379237	0.0293034	0.0132711	0.441973	0.458129	1.63864	0.0424516	0.0410037	0.0389434	0.608716	0.499809	0.00296651	0.0459727	0.0347597	0.120498	0.107138	0.062967	0.0277706	0.0272252	0.0417607	0.124706	0.0232026	0.113879	0.0630608	0.0488763	0.12705	0.0155529	0.0199889	0.00926764	0.106045	0.162733	0.174769	0.0376098	0.0276771	0.0369328	0.0200637	0.0129381	0.0549622	0.00772538	0.0534375	0.0503362	0.0116434	0.0913013	0.0616462	0.010703
pead(early)	Medullar level 2	TA11556493	0.0223024	0.0158681	0.0142336	0.0291468	0.00969557	0.306111	0.369791	1.49706	0.0560416	0.0127337	0.137119	0.679156	0.321117	0.0103379	0.0680966	0.0422801	0.101613	0.133124	0.0489865	0.0453361	0.0167216	0.0112213	0.162713	0.0339027	0.0909637	0.045394	0.0988564	0.0589069	0.000940463	0.0204236	0.0108618	0.130513	0.10264	0.173563	0.0205586	0.0283875	0.068332	0.0191047	0.00692595	0.0448702	0.0130324	0.0453817	0.0166109	0.0191229	0.103501	0.0398469	0.0151148
pead(early)	Medullar level 2	TA11556494	0	0.032108	0	0	0.0459574	0.231156	0.165698	1.43909	0.0875865	0	0.0900134	0.535439	0.441399	0.00620305	0.00850455	0.00460446	0.155515	0.130088	0.0412629	0.0353628	0.0192165	0.0147129	0.0568834	0.0235464	0.0843054	0.0229813	0.0417755	0.056337	0.0238087	0.0235241	0.00460446	0.0601498	0.0930916	0.190111	0.061114	0.0355711	0.0759898	0.00866041	0	0.0430575	0	0.0141564	0.0303069	0.0087066	0.0619256	0.00467986	0
pead(early)	Medullar level 2	TA11556495	0.0208767	0.00601991	0.0156539	0.0436281	0.0582601	0.181552	0.345622	1.63496	0.0867369	0.0165418	0.0668329	0.276053	0.26312	0.00944202	0.0257041	0.0308089	0.228273	0.0568648	0.0419904	0.0768054	0.0320705	0.0378019	0.155442	0.0572537	0.142133	0.0230302	0.122079	0.0697461	0.013568	0.0422887	0.00958003	0.28274	0.120736	0.145348	0.0308947	0.0112366	0.0626653	0.0186843	0.00873193	0.0315804	0.00874963	0.0537088	0.0217252	0.0221331	0.0327755	0.0192637	0.00833284
pead(early)	Medullar level 2	TA11556496	0.0161474	0.0145631	0.0192129	0.0472658	0.139433	0.203216	0.364738	1.65752	0.10941	0.0237308	0.125871	0.237713	0.305924	0.0125425	0.0311645	0.0365819	0.194248	0.0403863	0.0284324	0.102547	0.0333078	0.0295003	0.13424	0.0415663	0.224976	0.026008	0.15847	0.0696051	0.00574816	0.0666341	0.00903839	0.265833	0.0954835	0.148397	0.0176519	0.0134938	0.0490861	0.029677	0.0118526	0.0393882	0.00352071	0.0549848	0.0315776	0.0150268	0.0361308	0.0415621	0.0275687
pead(early)	Medullar level 2	WSSS_THYst9142086	0.0119792	0.00518051	0.00986324	0.00989981	0.0277944	0.196002	0.15863	1.53096	0.0503099	0.0230034	0.114809	0.608865	0.289515	0.00794551	0.0300996	0.00292963	0.104559	0.0920607	0.0475665	0.0619032	0.0179107	0.0551816	0.118407	0.0220769	0.162051	0.0281727	0.0875095	0.0733102	0.00594206	0.0967771	0.0353168	0.198693	0.122363	0.156306	0.0285495	0.0110069	0.0659765	0.0262714	0.0082893	0.0269821	0.0148041	0.0868755	0.0266634	0.0149545	0.0824782	0.0362372	0.010204
pead(early)	Medullar level 2	WSSS_THYst9142087	0.0188087	0.0132234	0.0143812	0.0194713	0.025285	0.103361	0.218244	0.970852	0.0731724	0.0184322	0.0714078	0.43079	0.373378	0.00955529	0.0199745	0.00809091	0.164236	0.13704	0.00137729	0.0239065	0.059209	0.0378078	0.0760446	0.0176155	0.155389	0.0106328	0.131001	0.0694149	0.012578	0.0159733	0.0777577	0.149513	0.0746712	0.0892584	0.0264014	0.0268888	0.0523238	0.0450792	0	0.00889819	0.0194713	0.0756734	0.00564813	0.0364584	0.0871914	0.0463518	0.0135282
pead(early)	Medullar level 2	WSSS_THYst9142088	0.00727457	0.0161966	0.00408848	0.0464122	0.0217453	0.153693	0.46362	1.03409	0.0713722	0.0238693	0.121495	0.477859	0.433743	0.0108626	0.0243025	0.0257347	0.064717	0.10492	0.0145326	0.0377998	0.0164588	0.037476	0.0828292	0.0168458	0.123482	0.0402894	0.103195	0.030325	0.00249392	0.0309477	0.0232345	0.123878	0.0846072	0.115307	0.037274	0.0126411	0.0509418	0.013741	0.0050296	0.0275961	0.0130446	0.0180868	0.0251493	0.0129672	0.0241216	0.0232107	0.0120792
pead(early)	Medullar level 2	WSSS_THYst9142089	0.0098697	0.00788547	0.0116905	0.0247375	0.0299812	0.157894	0.353238	1.07053	0.0345408	0.0306379	0.132495	0.465709	0.313536	0.00534237	0.0341438	0.0291157	0.104241	0.100868	0.0334849	0.030657	0.0274011	0.0280948	0.0942702	0.0438651	0.0810944	0.0837765	0.0652997	0.0485488	0	0.0202766	0.0134062	0.119238	0.062089	0.149516	0.0284121	0.0136752	0.0488155	0.00610845	0.00332271	0.0347753	0.00905662	0.0346713	0.0191074	0.0114641	0.0447032	0.0226104	0.0157396
pead(early)	Medullar level 2	WSSS_THYst9518030	0.0135417	0.00508434	0.00734466	0.0244194	0.0322676	0.0984478	0.402262	1.41964	0.0454817	0.0236297	0.209596	0.511924	0.311329	0.00917923	0.0536773	0.0269314	0.0973826	0.0914672	0.0256154	0.048976	0.0273576	0.0428031	0.116074	0.0239997	0.116985	0.015612	0.0665443	0.0959489	0	0.0394422	0	0.228398	0.104057	0.310939	0.0328758	0.00912356	0.0565684	0.0136321	0.0132222	0.0445679	0.00828684	0.0348118	0.0341699	0.00438358	0.0338079	0.0249359	0.0193215
pead(early)	Medullar level 2	WSSS_THYst9518032	0.0265218	0	0	0.00345551	0.0393836	0.212695	0.077027	1.48481	0.0642789	0.0252417	0.0235784	0.502008	0.265048	0.0100819	0.00465419	0	0.100465	0.115238	0.0380647	0.0359669	0.0335239	0.0563515	0.193118	0.0130789	0.127733	0.0183218	0.0561914	0.0345926	0.00805172	0.0330148	0.00647178	0.110905	0.0469687	0.283575	0.0180051	0	0.0424722	0.0212876	0	0.0313326	0.00882135	0.0432733	0.0312485	0.0183369	0.0499623	0.0307738	0.0124115
pead(early)	Medullar level 2	WSSS_THYst9518033	0.007976	0.0340728	0.00452802	0.0295243	0.0469109	0.208843	0.163913	1.398	0.100195	0.0490663	0.0585493	0.309694	0.577849	0	0.0460201	0.0117507	0.114688	0.0949072	0.00562649	0.073459	0.0587058	0.043772	0.111048	0.0215074	0.113713	0.0103125	0.0850247	0.0614565	0.0146244	0.0277319	0.0145695	0.131024	0.0636117	0.223986	0.0350594	0.00608585	0.0414678	0.027727	0.00404973	0.0470513	0.0252555	0.0749055	0.00560932	0.0177893	0.0874624	0.0226766	0.0236775
pead(early)	Medullar level 3	TA11486161	0.0339383	0.0089511	0.0295721	0.0452398	0.0496835	0.320973	0.308491	1.19899	0.00689196	0.0192672	0.0723411	0.799701	0.219215	0.0111666	0.0170726	0	0.164426	0.069899	0.0506493	0.0194209	0.0268638	0.0731864	0.130402	0.0360652	0.104608	0.0532248	0.0715661	0.0680836	0.0132727	0.0264991	0	0.0898541	0.124724	0.21529	0.0208145	0.0270768	0.0690623	0.0609226	0.0456188	0.0382028	0.00980229	0.0149926	0.0120946	0.00980229	0.0218586	0.0395831	0.0132727
pead(early)	Medullar level 3	TA11486162	0.0283097	0.00903942	0.0179483	0.0278471	0.00490045	0.249465	0.275483	1.69904	0.0279477	0.0179762	0.0738338	0.359194	0.197626	0.0139136	0.0236006	0.036272	0.101305	0.0790424	0.0270551	0.0474422	0.0412383	0.0243159	0.116769	0.024166	0.0446567	0	0.0581559	0.0290058	0	0.00692009	0.0094861	0.137887	0.048269	0.296884	0.0241435	0.00937901	0.0440971	0.00932061	0.00894905	0.0443242	0.0254812	0.025211	0.00488906	0.0218032	0.0371719	0.0364953	0.00490045
pead(early)	Medullar level 3	TA11486163	0.0167703	0.00835318	0.00965161	0.0376418	0.0256183	0.177797	0.282429	1.6041	0.0608469	0.0118999	0.0661673	0.412953	0.162779	0.0104657	0.0229917	0.0283108	0.217214	0.0603409	0.0390622	0.0797722	0.0287078	0.0663244	0.160062	0.034697	0.101018	0.017648	0.106629	0.0613906	0.00365165	0.030455	0.00372102	0.324597	0.11779	0.169818	0.0314317	0.0187937	0.0670764	0.030872	0.00453615	0.0476739	0.00456814	0.0241911	0.0376741	0.00655167	0.0258755	0.0255611	0.00935592
pead(early)	Medullar level 3	TA11486164	0.0218751	0.0100068	0.0154309	0.00726683	0.0353013	0.301026	0.290223	1.58858	0.0413595	0	0.0282817	0.711779	0.326858	0.00382	0.0208771	0.0214389	0.0763875	0.0826219	0.0271701	0.0313367	0.00665616	0.0211109	0.0803295	0.0123475	0.0900005	0.0183995	0.070539	0.0744045	0.013053	0.0174634	0.0268155	0.0668826	0.129244	0.152246	0.0524795	0.0464378	0.0684817	0.0131098	0.00985008	0.0539097	0	0.09376	0.0316786	0.00991697	0.114577	0.0810958	0.00383147
pead(early)	Medullar level 3	TA11556492	0.0113755	0.0231877	0.0568605	0.00895435	0.00519747	0.446569	0.337008	1.63057	0.0462924	0.0261097	0.0531405	0.609055	0.36815	0.0171929	0.0392974	0.0514106	0.077334	0.0907854	0.0628948	0.0527474	0.0291391	0.018404	0.0927343	0.025664	0.0893211	0.0414443	0.0558873	0.121887	0.0020288	0.0317953	0.0208158	0.116064	0.130557	0.241288	0.0461953	0.0233634	0.0355918	0.0261998	0.00880906	0.0489948	0.00907075	0.0733115	0.0252879	0.0178947	0.111673	0.0295525	0.00505288
pead(early)	Medullar level 3	TA11556493	0.0219106	0.003786	0.0184021	0.0420751	0.0181395	0.323728	0.416497	1.43227	0.0655091	0.0238668	0.122942	0.626575	0.222867	0.00846351	0.0538988	0.0570834	0.127426	0.100132	0.0475336	0.0344576	0.0155457	0.0254232	0.191221	0.0522624	0.097943	0.0510442	0.0934244	0.0807954	0.00228482	0.0146849	0.0152031	0.178962	0.101636	0.194135	0.0211577	0.00718671	0.0493438	0.0277055	0.0115566	0.0394452	0.0157727	0.0328184	0.0201663	0.0111451	0.129379	0.0515137	0.0073842
pead(early)	Medullar level 3	TA11556494	0.0217071	0.0101967	0.00751022	0.021009	0.0650645	0.270033	0.365248	1.63429	0.0833297	0.0134549	0.161913	0.454539	0.356192	0.00876631	0.0298481	0.0166169	0.0755652	0.125134	0.0494176	0.0543359	0.044412	0.0158363	0.133049	0.0264973	0.130306	0.0427529	0.0830169	0.0624843	0.00716397	0.0291822	0.00797747	0.116158	0.0929241	0.204641	0.0187372	0.0160777	0.0611939	0.0237614	0.00698656	0.0293242	0.00967253	0.0383139	0.0142286	0.0175518	0.0498078	0.041272	0.0251517
pead(early)	Medullar level 3	TA11556495	0.0112368	0.0102805	0.0220399	0.0524498	0.0490955	0.20718	0.35391	1.66897	0.0912413	0.025496	0.0992925	0.360299	0.201289	0.00968279	0.0319944	0.0343075	0.217616	0.0658993	0.04411	0.0590629	0.0259425	0.0585943	0.212926	0.0707517	0.127065	0.0405975	0.120166	0.0758675	0.00494091	0.0417322	0.00832164	0.359783	0.122387	0.164329	0.0196049	0.0176468	0.0596278	0.0271894	0.00444159	0.0331287	0.0112799	0.0478719	0.0336986	0.0218105	0.0387066	0.0333329	0.0122614
pead(early)	Medullar level 3	TA11556496	0.00878357	0.00843248	0.0148228	0.0550631	0.0602541	0.233583	0.397155	1.67835	0.104837	0.0236068	0.105703	0.338016	0.206594	0.0125809	0.0382222	0.0354216	0.211296	0.0564342	0.0382856	0.0613513	0.0377048	0.0611607	0.219193	0.0687791	0.129861	0.0420685	0.111833	0.0874302	0.00250632	0.0527667	0.0117852	0.302223	0.120482	0.157307	0.0249537	0.0162803	0.0612423	0.029433	0.00629174	0.0324465	0.00933836	0.041704	0.0375392	0.0163236	0.0370109	0.0319579	0.012918
pead(early)	Medullar level 3	WSSS_THYst9142086	0.0171036	0.00565506	0.00929629	0.0126533	0	0.235364	0.0852404	1.49261	0.0703296	0.0411204	0.089495	0.740954	0.263192	0.00271313	0.0154002	0.0229949	0.0662278	0.106799	0.0329431	0.0671143	0.0295865	0.0920057	0.0951288	0.00527413	0.116984	0.00319486	0.141572	0.0670506	0.0155262	0.083632	0.0770801	0.13258	0.13139	0.201719	0.0463269	0.0134739	0.0500231	0.00674805	0	0.0335067	0	0.0732502	0.0158802	0	0.0808746	0.0605515	0
pead(early)	Medullar level 3	WSSS_THYst9142087	0	0	0.00229786	0.0235972	0.0762632	0.111333	0.20607	1.03972	0.151024	0.00469583	0.0123368	0.616606	0.433069	0.010157	0.0298482	0.0218939	0.0456828	0.105017	0	0.038336	0.0454782	0.0627448	0.0438206	0.0471913	0.216855	0.00274722	0.10507	0.0218996	0	0.0323644	0.0397768	0.133209	0.0586256	0.0832295	0.0219302	0.0106118	0.0516756	0.0470893	0.00390842	0.0123266	0	0.034342	0.00786455	0.050384	0.17045	0.0484541	0.0262482
pead(early)	Medullar level 3	WSSS_THYst9142088	0.0144732	0.00739161	0.00837232	0.0364204	0.0129303	0.174745	0.418965	1.1775	0.0495759	0.0258059	0.148102	0.57616	0.291958	0.0119762	0.0567639	0.032959	0.080724	0.121788	0.0313157	0.0399342	0.0318082	0.0221984	0.102683	0.0247528	0.0960557	0.0471302	0.0986017	0.0769151	0.00567721	0.0312951	0.0162635	0.156535	0.109573	0.155602	0.0343485	0.0300315	0.0631681	0.025283	0.00319764	0.0367217	0.00536464	0.0436599	0.0270924	0.0154147	0.05423	0.0229613	0.0135755
pead(early)	Medullar level 3	WSSS_THYst9142089	0.0132971	0.0181572	0.00617492	0.0429174	0.0122035	0.176453	0.442061	1.21667	0.0599402	0.0309503	0.140378	0.605029	0.226563	0.0100275	0.0274212	0.0263054	0.0740359	0.110117	0.0335241	0.042812	0.0230571	0.0228107	0.12242	0.0303319	0.0803339	0.0531257	0.0894404	0.071639	0.00486154	0.0303115	0.0221023	0.160049	0.122421	0.159789	0.0241455	0.0181298	0.0566275	0.0186556	0.00583665	0.0231901	0.00656025	0.0208352	0.0418024	0.0224037	0.03296	0.0377826	0.0198273
pead(early)	Medullar level 3	WSSS_THYst9518030	0.0141865	0.00772588	0.0142912	0.0323182	0.0154623	0.200491	0.398919	1.4762	0.0446683	0.0392477	0.143288	0.601052	0.232757	0.0075681	0.0516723	0.0337331	0.0643172	0.0877589	0.0582673	0.0595635	0.0179593	0.0286354	0.181395	0.0367295	0.071908	0.0523355	0.069804	0.0559141	0.00150337	0.0259968	0.0157059	0.154713	0.12625	0.252422	0.0428242	0.0136764	0.0763309	0.0293682	0.0135235	0.0302112	0.0124146	0.0509712	0.049036	0.007746	0.0540755	0.0303355	0.00202306
pead(early)	Medullar level 3	WSSS_THYst9518032	0	0	0.0172178	0.0183949	0.0175516	0.380043	0.112284	1.57201	0.044364	0.021068	0.0888193	0.587821	0.362618	0.0156626	0.0223629	0.0153626	0.0907657	0.0666182	0.0381068	0.0726135	0.0409078	0.0892861	0.200785	0.0234453	0.0778562	0.00733391	0.0535107	0.0449956	0	0.0349411	0.0132074	0.130854	0.0882839	0.294082	0.0680466	0	0.0504419	0.0184087	0.0210811	0.0296511	0.0414783	0.0390588	0.0210569	0.019981	0.0477485	0.0492637	0
pead(early)	Medullar level 3	WSSS_THYst9518033	0.0166221	0	0	0.0211287	0.0409645	0.311545	0.0906025	1.49558	0.0621031	0.018742	0.0593357	0.590323	0.415643	0.00634117	0.0092767	0.0361811	0.138065	0.0936192	0.0289958	0.0212108	0.046138	0.0623927	0.160249	0.0191222	0.116266	0.00218402	0.068943	0.0798953	0	0.0205873	0.0149035	0.163565	0.082988	0.259139	0.0258364	0.0108646	0.0920714	0.0218739	0.00768744	0.0162028	0.0114736	0.0481621	0.0232071	0.00660996	0.0636519	0.0384176	0.0125246
[truncated: 18 more columns]

## Sheet: 4c
Gene	C(Age_group)_PR(>F)	C(manual_bin_cma_v2)_PR(>F)	Interaction_PR(>F)	Cosine Similarity	C(Age_group)_PR(>F)_corrected	C(Age_group)_rejected	C(manual_bin_cma_v2)_PR(>F)_corrected	C(manual_bin_cma_v2)_rejected	Interaction_PR(>F)_corrected	Interaction_rejected	Cosine<0.5
CXCL1	1.04e-10	1.28e-32	8.15e-12	0.888257	6.75e-09	TRUE	8.35e-31	TRUE	5.3e-10	TRUE	FALSE
IL1RAP	9.52e-10	0.000274937	0.242047	0.654584	6.19e-08	TRUE	0.0178709	TRUE	1	FALSE	FALSE
CXCL6	1.99e-09	2.65e-20	2.1e-10	0.132149	1.3e-07	TRUE	1.72e-18	TRUE	1.36e-08	TRUE	TRUE
IL1B	0.492805	2.05e-05	0.800077	0.514427	1	FALSE	0.00133189	TRUE	1	FALSE	FALSE
TNFSF12	9.19e-09	7.61e-37	3.57e-07	0.713056	5.98e-07	TRUE	4.95e-35	TRUE	2.32e-05	TRUE	FALSE
IL1RN	5.81e-05	2.46e-25	2.82e-07	0.882113	0.00377624	TRUE	1.6e-23	TRUE	1.84e-05	TRUE	FALSE
TNFSF9	0.320169	1.15e-19	0.140138	0.385652	1	FALSE	7.46e-18	TRUE	1	FALSE	TRUE
TNFSF11	1.55e-05	2.02e-16	0.00874405	0.790818	0.00100919	TRUE	1.31e-14	TRUE	0.568363	FALSE	FALSE
CXCL10	5.46e-12	1.33e-40	0.515408	0.967535	3.55e-10	TRUE	8.67e-39	TRUE	1	FALSE	FALSE
IL7R	4.62e-11	5.25e-25	0.00409705	0.919793	3e-09	TRUE	3.41e-23	TRUE	0.266308	FALSE	FALSE
CD70	0.0003853	1.77e-30	0.00405569	0.975623	0.0250445	TRUE	1.15e-28	TRUE	0.26362	FALSE	FALSE
FLT3LG	7.95e-17	1.36e-27	0.00442698	0.817791	5.17e-15	TRUE	8.81e-26	TRUE	0.287754	FALSE	FALSE
IL23A	0.0230934	1.03e-11	0.112719	0.876746	1	FALSE	6.72e-10	TRUE	1	FALSE	FALSE
CCL20	7.37e-06	4.64e-32	0.00014335	0.865707	0.000479309	TRUE	3.02e-30	TRUE	0.00931773	TRUE	FALSE
CCL1	2.79e-05	9.89e-18	0.000225185	0.239753	0.00181607	TRUE	6.43e-16	TRUE	0.014637	TRUE	TRUE
IL6ST	4.17e-23	2.97e-16	0.931471	0.921925	2.71e-21	TRUE	1.93e-14	TRUE	1	FALSE	FALSE
EBI3	1.81e-08	2.59e-52	4.16e-05	0.891817	1.18e-06	TRUE	1.68e-50	TRUE	0.00270482	TRUE	FALSE
CXCL11	0.0452004	1.39e-21	0.00629886	0.823326	1	FALSE	9.05e-20	TRUE	0.409426	FALSE	FALSE
CCL21	5.61e-12	7.04e-23	0.236043	0.969297	3.65e-10	TRUE	4.58e-21	TRUE	1	FALSE	FALSE
IL15	8.94e-11	1.15e-12	0.190713	0.884787	5.81e-09	TRUE	7.45e-11	TRUE	1	FALSE	FALSE
TNF	0.00033395	7.17e-13	0.451127	0.826081	0.0217067	TRUE	4.66e-11	TRUE	1	FALSE	FALSE
CXCL16	3.3e-08	1.16e-28	0.0263008	0.793615	2.14e-06	TRUE	7.56e-27	TRUE	1	FALSE	FALSE
LTA	3.68e-08	9e-44	0.0853281	0.949399	2.39e-06	TRUE	5.85e-42	TRUE	1	FALSE	FALSE
TNFSF13B	3.12e-10	9.33e-20	0.0739974	0.92524	2.03e-08	TRUE	6.06e-18	TRUE	1	FALSE	FALSE
CCL19	3.86e-16	1.09e-100	0.940704	0.992847	2.51e-14	TRUE	7.08e-99	TRUE	1	FALSE	FALSE
IL4R	1.05e-17	4.26e-57	2.46e-10	0.961441	6.86e-16	TRUE	2.77e-55	TRUE	1.6e-08	TRUE	FALSE
CD40LG	4.59e-06	3.1e-43	0.593576	0.9654	0.000298065	TRUE	2.02e-41	TRUE	1	FALSE	FALSE
CXCL9	0.321993	3.69e-52	0.678375	0.985977	1	FALSE	2.4e-50	TRUE	1	FALSE	FALSE
CCL22	8.26e-62	1.18e-70	1.17e-45	0.933569	5.37e-60	TRUE	7.66e-69	TRUE	7.58e-44	TRUE	FALSE
CCL13	1.51e-06	0.0013006	5.87e-05	-0.260361	9.8e-05	TRUE	0.084539	FALSE	0.00381334	TRUE	TRUE
CCL3	0.000305492	5.77e-07	0.000481253	0.0577229	0.019857	TRUE	3.75e-05	TRUE	0.0312815	TRUE	TRUE
CCL28	0.451394	0.129917	0.489662	0.771974	1	FALSE	1	FALSE	1	FALSE	FALSE
CX3CL1	2.93e-24	9.42e-05	0.00254862	0.115359	1.9e-22	TRUE	0.00612124	TRUE	0.165661	FALSE	TRUE
CSF1	8.42e-10	6.18e-08	0.025476	0.465743	5.47e-08	TRUE	4.02e-06	TRUE	1	FALSE	TRUE
CCL4	0.000177844	1.24e-06	0.767672	0.872833	0.0115598	TRUE	8.06e-05	TRUE	1	FALSE	FALSE
CXCL13	6.3e-07	8.45e-22	3.52e-06	0.764393	4.09e-05	TRUE	5.5e-20	TRUE	0.000228579	TRUE	FALSE
IL12B	0.0354668	2.98e-23	0.00844874	0.923658	1	FALSE	1.94e-21	TRUE	0.549168	FALSE	FALSE
CXCL14	6.29e-19	6.66e-22	0.735757	0.902501	4.09e-17	TRUE	4.33e-20	TRUE	1	FALSE	FALSE
TNFSF13	2.51e-24	3.68e-35	1.28e-07	0.883696	1.63e-22	TRUE	2.39e-33	TRUE	8.32e-06	TRUE	FALSE
IL6R	0.292307	4.71e-32	0.506257	0.941364	1	FALSE	3.06e-30	TRUE	1	FALSE	FALSE
XCL1	4.12e-12	1.33e-27	0.0769102	0.910078	2.68e-10	TRUE	8.62e-26	TRUE	1	FALSE	FALSE
IL18	0.00686929	1.62e-26	0.539615	0.894847	0.446504	FALSE	1.05e-24	TRUE	1	FALSE	FALSE
XCL2	3.19e-12	8.61e-10	0.11753	0.698882	2.07e-10	TRUE	5.59e-08	TRUE	1	FALSE	FALSE
TNFSF14	0.00506787	5.94e-06	0.913975	0.957465	0.329411	FALSE	0.000386138	TRUE	1	FALSE	FALSE
CCL17	1.14e-05	8.79e-54	1.03e-06	0.983456	0.000738745	TRUE	5.72e-52	TRUE	6.67e-05	TRUE	FALSE
CCL5	4.48e-11	4.58e-25	0.78049	0.91107	2.91e-09	TRUE	2.98e-23	TRUE	1	FALSE	FALSE
CCL18	3.73e-56	2.41e-11	0.104715	0.869173	2.42e-54	TRUE	1.57e-09	TRUE	1	FALSE	FALSE
TNFSF10	4.84e-05	3.23e-34	1.74e-06	0.750201	0.00314883	TRUE	2.1e-32	TRUE	0.000112952	TRUE	FALSE
IL15RA	2.86e-11	4.73e-07	0.209839	0.480786	1.86e-09	TRUE	3.07e-05	TRUE	1	FALSE	TRUE
IL17RE	0.00788949	0.000700639	0.890879	0.596603	0.512817	FALSE	0.0455415	TRUE	1	FALSE	FALSE
CXCL8	0.310744	0.0173387	0.57075	0.7075	1	FALSE	1	FALSE	1	FALSE	FALSE
CXCL3	0.0001059	3.93e-06	0.861986	0.941252	0.00688347	TRUE	0.000255583	TRUE	1	FALSE	FALSE
BMP8A	1.28e-14	8.75e-26	0.00238057	0.796088	8.29e-13	TRUE	5.69e-24	TRUE	0.154737	FALSE	FALSE
CXCL12	9.59e-15	1.14e-25	0.199424	0.973855	6.24e-13	TRUE	7.43e-24	TRUE	1	FALSE	FALSE
CCL25	1.15e-10	2.16e-58	0.212328	0.973833	7.51e-09	TRUE	1.4e-56	TRUE	1	FALSE	FALSE
IL34	0.0386126	0.00172705	0.0111645	0.189904	1	FALSE	0.112258	FALSE	0.725692	FALSE	TRUE
IL33	5e-14	0.00515128	0.00206499	-0.0214911	3.25e-12	TRUE	0.334833	FALSE	0.134224	FALSE	TRUE
CCL2	8.62e-07	0.00780691	0.0665826	0.386048	5.6e-05	TRUE	0.507449	FALSE	1	FALSE	TRUE
IL1R1	0.964863	2.03e-05	4.12e-05	-0.582602	1	FALSE	0.00132027	TRUE	0.00267827	TRUE	TRUE
BMP7	3.2e-11	1.59e-07	0.018401	0.65128	2.08e-09	TRUE	1.04e-05	TRUE	1	FALSE	FALSE
SPP1	1.5e-18	0.233526	3.69e-14	-0.829254	9.78e-17	TRUE	1	FALSE	2.4e-12	TRUE	TRUE
CCL14	0.00344736	1.7e-05	0.000382624	0.280278	0.224079	FALSE	0.00110503	TRUE	0.0248705	TRUE	TRUE
GDF11	9.56e-08	0.459916	0.65244	0.510439	6.21e-06	TRUE	1	FALSE	1	FALSE	FALSE
IL1R2	6.81e-20	7.04e-16	3.9e-10	0.0224545	4.43e-18	TRUE	4.57e-14	TRUE	2.53e-08	TRUE	TRUE
TGFB3	1.92e-06	0.0352951	0.000411109	-0.516612	0.00012455	TRUE	1	FALSE	0.0267221	TRUE	TRUE
