# Supplementary material for: A spatial human thymus cell atlas mapped to a continuous tissue axis
Source: Nature. 2024 Nov 20;635(8039):708–18. doi: 10.1038/s41586-024-07944-6 (PMC11578893; doi:10.1038/s41586-024-07944-6)
Supplement: Supplementary file 14 — Source Data Extended Data Fig. 6 [file 41586_2024_7944_MOESM14_ESM.xlsx]

## Sheet: 6a
Visium Fetal (threshold = 0.25%)						Visium Paediatric (threshold = 0.25%)
Cell type abundance						Cell type abundance
	mTECI-trans	TEC-myo	TEC-neuro	TEC-cilliated		manual_bin_cma_v2	mTECI-trans	TEC-myo	TEC-neuro	TEC-cilliated
Capsular	0.126192	0.0759199	0.0770093	0.0381354		Capsular	0.0577983	0.0199061	0.0835741	0.0743942
Sub-Capsular	0.0606568	0.00706505	0.00920722	0		Sub-Capsular	0.00930091	0.00954753	0.0509844	0.0387708
Cortical level 1	0	0.0110892	0	0.237969		Cortical level 1	0	0	0	0
Cortical level 2	0.0161696	0	0.0356688	0.627062		Cortical level 2	0.0224416	0.00791974	0.0316309	0.0132206
Cortical level 3	0.0772391	0.0142925	0.0994383	0.78828		Cortical level 3	0.0846052	0.0344676	0.143605	0.108382
Cortical CMJ	0.168374	0.0530769	0.216159	1		Cortical CMJ	0.20448	0.115742	0.348518	0.222224
Medullar CMJ	0.39373	0.142298	0.504664	0.867348		Medullary CMJ	0.415009	0.244739	0.616613	0.406694
Medullar level 1	0.69689	0.364953	0.710413	0.376765		Medullary level 1	0.732184	0.538181	0.854813	0.846162
Medullar level 2	1	0.569902	0.768191	0.503606		Medullary level 2	1	0.695814	1	0.995859
Medullar level 3	0.929877	1	1	0.742663		Medullary level 3	0.934737	1	0.699192	1
Cell type proportion						Cell type proportion
	mTECI-trans	TEC-myo	TEC-neuro	TEC-cilliated		manual_bin_cma_v2	mTECI-trans	TEC-myo	TEC-neuro	TEC-cilliated
Capsular	0.0217248	0.0243581	0.0118499	0.132982		Capsular	0.00131868	0.00703297	0.0501099	0.00615385
Sub-Capsular	0.0355731	0.00395257	0.00592885	0.148221		Sub-Capsular	0	0.00315856	0.0360076	0.00442198
Cortical level 1	0.00965108	0.013363	0.00445434	0.181886		Cortical level 1	0.000260417	0.00338542	0.0335937	0.00390625
Cortical level 2	0.00987045	0.00801974	0.00246761	0.244294		Cortical level 2	0.000240906	0.00216815	0.0416767	0.00385449
Cortical level 3	0.0236635	0.00701139	0.0113935	0.265557		Cortical level 3	0.00269438	0.00885296	0.0569669	0.0100077
Cortical CMJ	0.0383772	0.00986842	0.0241228	0.287281		Cortical CMJ	0.0112878	0.0292458	0.0964597	0.0138533
Medullar CMJ	0.10393	0.0436681	0.0882096	0.250655		Medullary CMJ	0.0406379	0.0766461	0.139918	0.0282922
Medullar level 1	0.202532	0.0843882	0.159283	0.185654		Medullary level 1	0.0746753	0.151299	0.190909	0.062987
Medullar level 2	0.239024	0.15122	0.160976	0.180488		Medullary level 2	0.114961	0.200787	0.200787	0.0771654
Medullar level 3	0.270833	0.178571	0.267857	0.205357		Medullary level 3	0.106271	0.280517	0.151269	0.0684538

## Sheet: 6b
Paediatric IBEX (KNN>30)
Relative abundance (normalised to all)
manual_bin_cma_v2	mTECI-trans	TEC-myo	TEC-neuro	TEC-cilliated
Capsular	0.00581599	0.30534	0.0901479	0.017448
Sub-Capsular	0.00142594	0.0370746	0.0270929	0.00570378
Cortical level 1	0.00143064	0.0293281	0.0701014	0.00643789
Cortical level 2	0.00102692	0.0338882	0.0472382	0.00821533
Cortical level 3	0	0.0427728	0.0675359	0.00675359
Cortical CMJ	0.00351259	0.186167	0.09484	0.0421511
Medullary CMJ	0.0167646	0.310146	0.243087	0.0335293
Medullary level 1	0.0626834	0.788766	0.423113	0.0313417
Medullary level 2	0.0561085	0.92579	0.385746	0.0350678
Medullary level 3	0.0452489	1	0.561086	0.131222
Cell type enrichment (in layer)
manual_bin_cma_v2	mTECI-trans	TEC-myo	TEC-neuro	TEC-cilliated
Capsular	0.0927836	0.30534	0.160667	0.132966
Sub-Capsular	0.0227484	0.0370746	0.0482866	0.0434667
Cortical level 1	0.0228233	0.0293281	0.124939	0.0490611
Cortical level 2	0.0163826	0.0338882	0.0841906	0.0626065
Cortical level 3	0	0.0427728	0.120366	0.051467
Cortical CMJ	0.0560371	0.186167	0.169029	0.32122
Medullary CMJ	0.26745	0.310146	0.433244	0.255516
Medullary level 1	1	0.788766	0.754096	0.238845
Medullary level 2	0.89511	0.92579	0.687499	0.267241
Medullary level 3	0.721864	1	1	1

## Sheet: 6c
Fetal Visium (threshold 0.5%)									Paediatric Visium (threshold 0.5%)
Cell type abundance									Cell type abundance
	cTECII	cTECI	mcTEC-Prolif	mcTEC	mTECI	mTECII	mTECIII			cTECIII	cTECII	cTECI	mcTEC	mTECI	mTECII	mTECIII
Capsular	0.578178	0.955896	1	1	0.0953982	0.079638	0.0360203		Capsular	1	0.911247	1	0.958536	0.0267043	0.0168691	0.0151001
Sub-Capsular	0.852891	1	0.931051	0.712442	0	0	0		Sub-Capsular	0.785959	1	0.719661	0.168897	0	0	0.000665703
Cortical level 1	0.988039	0.702043	0.452902	0.379024	0.0132599	0.0113951	0.0114992		Cortical level 1	0.720832	0.919241	0.454266	0	0.00158524	0.00129418	0
Cortical level 2	0.987583	0.62823	0.357206	0.257262	0.0388048	0.0323548	0.0223856		Cortical level 2	0.646932	0.862772	0.395881	0.0198832	0.0204999	0.017582	0.00938081
Cortical level 3	1	0.610922	0.347327	0.193841	0.100799	0.0678604	0.0222835		Cortical level 3	0.59731	0.803573	0.386424	0.115461	0.0759032	0.050929	0.018275
Cortical CMJ	0.9464	0.505415	0.319537	0.149418	0.243936	0.164075	0.0648434		Cortical CMJ	0.524907	0.680385	0.375826	0.350558	0.210346	0.139654	0.0807582
PVS-like	0.422112	0.42689	0.423307	0.277734	0.687565	0.356419	0.110853		PVS	0.500398	0.611337	0.46568	1	0.310297	0.164289	0.0839479
Medullar CMJ	0.592412	0.330606	0.255837	0.100313	0.591956	0.461157	0.138291		Medullar CMJ	0.431753	0.445278	0.313253	0.663557	0.466856	0.34482	0.285201
Medullar level 1	0.195603	0.0738676	0.065048	0.0309743	0.887922	0.901459	0.446208		Medullar level 1	0.211386	0.191625	0.206949	0.506181	0.797598	0.712531	0.697307
Medullar level 2	0.095799	0.0277509	0.0417118	0.0129338	0.923008	1	0.599893		Medullar level 2	0.0948675	0.0943132	0.126554	0.374685	0.955136	0.976468	0.991501
Medullar level 3	0	0	0	0	1	0.995311	1		Medullar level 3	0	0	0	0.132444	1	1	1
Cell type proportion									Cell type proportion
	cTECII	cTECI	mcTEC-Prolif	mcTEC	mTECI	mTECII	mTECIII			cTECIII	cTECII	cTECI	mcTEC	mTECI	mTECII	mTECIII
Capsular	0.831423	0.76062	0.739042	0.782198	0.318948	0.0714767	0.0134862		Capsular	0.650136	0.954049	0.449045	0.414013	0.154686	0.0241128	0.011374
Sub-Capsular	0.950593	0.72332	0.630435	0.65415	0.144269	0.00197628	0.00197628		Sub-Capsular	0.599113	0.982901	0.364155	0.173528	0.0614313	0.0050665	0.00379987
Cortical level 1	0.972532	0.616184	0.430586	0.439495	0.2049	0.0141054	0.00668151		Cortical level 1	0.560594	0.990357	0.181913	0.107115	0.0774042	0.00912171	0.00469116
Cortical level 2	0.980841	0.575402	0.347342	0.324475	0.320766	0.0352287	0.0092707		Cortical level 2	0.487452	0.979971	0.152027	0.115589	0.17471	0.0214768	0.00820463
Cortical level 3	0.978873	0.53081	0.294014	0.264965	0.507923	0.0677817	0.00528169		Cortical level 3	0.437186	0.949749	0.159644	0.157712	0.378431	0.088133	0.016235
Cortical CMJ	0.956858	0.472345	0.248894	0.232301	0.747788	0.146018	0.0188053		Cortical CMJ	0.388485	0.864627	0.161826	0.213693	0.658195	0.256224	0.0658714
PVS-like	0.642202	0.394495	0.40367	0.385321	0.908257	0.431193	0.0183486		PVS	0.384298	0.735537	0.210744	0.347107	0.760331	0.297521	0.0826446
Medullar CMJ	0.745902	0.3051	0.23224	0.196721	0.922587	0.418033	0.0473588		Medullar CMJ	0.323466	0.683531	0.124865	0.287944	0.860065	0.47901	0.165231
Medullar level 1	0.410638	0.108511	0.11383	0.0829787	0.985106	0.679787	0.102128		Medullar level 1	0.193527	0.39498	0.0713342	0.251651	0.951783	0.7107	0.314399
Medullar level 2	0.282219	0.0685155	0.091354	0.0766721	1	0.773246	0.140294		Medullar level 2	0.121739	0.241897	0.0529644	0.178656	0.972332	0.805534	0.435573
Medullar level 3	0.136905	0.0386905	0.047619	0.0684524	1	0.85119	0.181548		Medullar level 3	0.0574988	0.116914	0.0234787	0.104456	0.989459	0.896502	0.491136

## Sheet: 6d
Paediatric IBEX (knn>45%)					Paediatric IBEX (knn>85%)
Relative abundance (normalised to all)					Relative abundance (normalised to all)
manual_bin_cma_v2	cTECIII	cTECII	cTECI		manual_bin_cma_v2	mcTEC	mTECI	mTECII	mTECIII
Capsular	0.497976	0.0465587	1		Capsular	0.969504	0.0408827	0.0550665	0.00917775
Sub-Capsular	0.908865	0.0359946	0.598911		Sub-Capsular	0.0656941	0.01113	0.0230744	0.00488633
Cortical level 1	0.978289	0.0297368	0.261079		Cortical level 1	0.00927611	0.0073988	0.011816	0.00320247
Cortical level 2	0.842631	0.0309899	0.205862		Cortical level 2	0.0117082	0.0151518	0.00929769	0.00602628
Cortical level 3	0.716789	0.0280125	0.285068		Cortical level 3	0.0229298	0.0247642	0.0137579	0.00458597
Cortical CMJ	0.63329	0.024049	0.309965		Cortical CMJ	0.118515	0.194232	0.0340181	0.0274339
PVS	0.0832757	0.00757052	0.0227116		PVS	0.499862	0.245695	0.0677779	0.00423612
Medullary CMJ	0.263618	0.00988566	0.121923		Medullary CMJ	0.284349	0.633244	0.0837347	0.0924571
Medullary level 1	0.0272563	0	0.0428313		Medullary level 1	0.222699	0.933399	0.133619	0.118127
Medullary level 2	0.0257973	0	0.0154784		Medullary level 2	0.166276	1	0.145199	0.206089
Medullary level 3	0.0104553	0.0034851	0.0034851		Medullary level 3	0.11949	0.952816	0.173804	0.347607
Cell type enrichment (in layer)					Cell type enrichment (in layer)
manual_bin_cma_v2	cTECIII	cTECII	cTECI		manual_bin_cma_v2	mcTEC	mTECI	mTECII	mTECIII
Capsular	0.509027	1	1		Capsular	1	0.0408827	0.316832	0.0264026
Sub-Capsular	0.929035	0.773102	0.598911		Sub-Capsular	0.0677605	0.01113	0.132761	0.0140571
Cortical level 1	1	0.638694	0.261079		Cortical level 1	0.00956789	0.0073988	0.0679847	0.00921288
Cortical level 2	0.861332	0.66561	0.205862		Cortical level 2	0.0120765	0.0151518	0.0534954	0.0173365
Cortical level 3	0.732697	0.601659	0.285068		Cortical level 3	0.0236511	0.0247642	0.0791578	0.013193
Cortical CMJ	0.647344	0.51653	0.309965		Cortical CMJ	0.122242	0.194232	0.195727	0.0789222
PVS	0.0851239	0.162602	0.0227116		PVS	0.515585	0.245695	0.389968	0.0121865
Medullary CMJ	0.269468	0.212327	0.121923		Medullary CMJ	0.293293	0.633244	0.481778	0.265982
Medullary level 1	0.0278611	0	0.0428313		Medullary level 1	0.229704	0.933399	0.768795	0.33983
Medullary level 2	0.0263698	0	0.0154784		Medullary level 2	0.171507	1	0.83542	0.592879
Medullary level 3	0.0106873	0.0748538	0.0034851		Medullary level 3	0.123249	0.952816	1	1
