# Supplementary material for: A spatial human thymus cell atlas mapped to a continuous tissue axis
Source: Nature. 2024 Nov 20;635(8039):708–18. doi: 10.1038/s41586-024-07944-6 (PMC11578893; doi:10.1038/s41586-024-07944-6)
Supplement: Supplementary file 15 — Source Data Extended Data Fig. 7 [file 41586_2024_7944_MOESM15_ESM.xlsx]

## Sheet: 7c
	mTECIII_MUC4	mTECIII_KRT10hi	mTECII	de_p	fdr	signi_p	signi_fdr	up_A	up_p	branch
PLA2G2F	-1.73295	0	-3.90188	3.6324550663675093e-20	1.0559546877930349e-16	1	1	1.5118355166796216	1.3917702932118173e-59	mTECIII_KRT10hi
SFN	-1.87544	0	-5.84237	4.734143819448008e-15	1.376215608313536e-11	1	1	1.9837087180657473	4.0046634432915457e-73	mTECIII_KRT10hi
TSPAN1	0	-1.87062	-1.40431	5.741333987278422e-21	1.6690057901018374e-17	1	1	0.43519970750237513	1.1452095829655076e-14	mTECIII_MUC4
F3	0	-1.70183	-2.29325	1.0891107565969286e-10	3.1660449694272715e-07	1	1	0.8701537531937493	1.3653733587220421e-59	mTECIII_MUC4
CHI3L2	-2.14829	0	-3.37969	1.5937844005744046e-17	4.6331312524697945e-14	1	1	1.1710376820443977	2.4820817626189364e-36	mTECIII_KRT10hi
S100A10	0	-3.20135	-2.74103	7.558509348464451e-27	2.197258667598616e-23	1	1	1.3636155313236735	4.086911820861943e-71	mTECIII_MUC4
SPRR1A	-2.01405	0	-2.93796	8.530725990039084e-20	2.4798820453043616e-16	1	1	0.9460649251651677	1.2568210585010711e-30	mTECIII_KRT10hi
SPRR1B	-2.55846	0	-5.89429	5.5276210583563255e-21	1.6068794416641838e-17	1	1	1.9189124022740074	3.052341310226766e-63	mTECIII_KRT10hi
LOR	-3.60288	0	-3.83771	2.103388813506269e-42	6.114551280862724e-39	1	1	1.0796853846170436	2.2417262658288675e-28	mTECIII_KRT10hi
S100A9	0	-1.71347	-6.32834	9.007380490337473e-08	0.000261845	1	1	2.1590477478845775	8.793150712024388e-111	mTECIII_MUC4
S100A8	0	-2.49181	-3.30547	1.6897516492798707e-11	4.912108044456584e-08	1	1	1.2418714000842037	4.0254313394066725e-31	mTECIII_MUC4
S100A7	-2.03943	0	-2.55025	1.8100139824314627e-07	0.000526171	1	1	0.8103532872582033	3.690995511788606e-15	mTECIII_KRT10hi
S100A6	-1.48905	-5.59943	0	3.9667037185215347e-44	1.15312077097421e-40	1	1	2.389467241831266	7.421051693178143e-23	mTECII
S100A4	0	-3.30217	-3.17398	9.167147755908096e-37	2.6648898526424833e-33	1	1	1.2481539811225648	2.5918790208955188e-67	mTECIII_MUC4
S100A2	0	-2.32802	-1.66061	1.7207349835847126e-17	5.0021765972807594e-14	1	1	0.6643613172457947	4.20564857262402e-18	mTECIII_MUC4
S100A13	-1.65081	-3.70989	0	1.0535113102294262e-16	3.062557378836942e-13	1	1	1.0714548738865988	6.667874668696518e-05	mTECII
CRABP2	-3.99462	0	-4.57898	1.3212261595074502e-48	3.8408044456881575e-45	1	1	1.9287861419197168	3.879624371565266e-60	mTECIII_KRT10hi
LINC01133	0	-1.37171	-1.80015	8.286985199109904e-18	2.409026597381249e-14	1	1	0.5690837811042674	1.4736322869159745e-35	mTECIII_MUC4
MFSD4A	0	-1.46337	-1.41622	5.481619124885806e-19	1.5935066796043038e-15	1	1	0.4712822800897861	2.295309515144099e-28	mTECIII_MUC4
TMSB10	-1.88173	-4.28458	0	1.2056197384137251e-23	3.504736579568699e-20	1	1	0.7188617322075064	2.3243000432183905e-08	mTECII
MAL	0	-2.11053	-2.19532	2.531071088702138e-19	7.357823654857115e-16	1	1	0.8795612890591524	2.7576499175101805e-48	mTECIII_MUC4
IL1RN	0	-1.59595	-3.43335	1.550767601958237e-07	0.000450808	1	1	1.3022460498632664	1.7891207275786473e-100	mTECIII_MUC4
DBI	-2.39251	0	-2.86792	2.8404588129110997e-26	8.257213769132566e-23	1	1	0.9163152788695766	8.533146246324976e-25	mTECIII_KRT10hi
FAM3D	0	-2.02726	-3.061	6.0328433192207965e-18	1.7537475528974855e-14	1	1	1.0676490070652278	4.528009020889857e-79	mTECIII_MUC4
TMEM45A	-1.48318	0	-2.46361	1.280441438109739e-05	0.0372224	1	1	0.7942091704140783	3.2637541310910234e-22	mTECIII_KRT10hi
UPK1B	0	-2.56474	-3.21568	1.0836526525940322e-29	3.1501782610908516e-26	1	1	1.1064051028242399	3.408185061267939e-71	mTECIII_MUC4
RBP1	-1.40853	0	-2.37272	4.2825059095735194e-09	1.244924467913022e-05	1	1	0.3281972291668247	0.000829895	mTECIII_KRT10hi
TM4SF1	0	-3.03917	-3.64952	5.176697072986238e-35	1.5048658391170995e-31	1	1	1.4028453210688518	5.105158058470389e-94	mTECIII_MUC4
MUC20	0	-1.32212	-1.5833	1.8304221981869798e-15	5.32103733012955e-12	1	1	0.5842602563821477	2.440958722855725e-40	mTECIII_MUC4
MUC4	0	-1.41868	-1.41745	2.644457318366603e-16	7.687437424491715e-13	1	1	0.5560727778632607	1.4860921215363314e-35	mTECIII_MUC4
S100P	-1.92814	0	-4.83131	2.601202860485592e-15	7.561696715431616e-12	1	1	1.6686628124066507	1.7344856365952248e-49	mTECIII_KRT10hi
CXCL1	0	-1.56836	-2.30172	2.5628358807712885e-10	7.450163905402136e-07	1	1	0.4755371047296311	4.587079629515819e-11	mTECIII_MUC4
PLAC8	0	-3.30063	-2.25994	7.138073023695253e-35	2.07503782798821e-31	1	1	0.2717831525341984	7.674117155920818e-05	mTECIII_MUC4
AC113410.2	-1.94631	0	-2.55771	6.652846208681908e-22	1.9339823928638305e-18	1	1	1.0964222465791889	1.4814496956840779e-36	mTECIII_KRT10hi
C5orf46	-1.56266	0	-1.82488	1.5255350308407517e-19	4.4347303346540653e-16	1	1	0.5085259916929286	1.0025411202004867e-20	mTECIII_KRT10hi
SERPINB6	-1.60684	-2.61491	0	1.9615847806762014e-07	0.000570233	1	1	1.4565791606466492	5.7309508679096784e-08	mTECII
PSORS1C2	-1.34256	0	-4.20907	5.507134094365018e-09	1.6009238812319108e-05	1	1	1.361154710337277	7.228203834793322e-45	mTECIII_KRT10hi
CFB	0	-1.61767	-1.35504	4.5757038434881145e-12	1.3301571073019949e-08	1	1	0.6432765404105494	7.103426130355854e-31	mTECIII_MUC4
CD24	0	-2.00469	-5.1554	5.225152831029406e-18	1.5189519279802483e-14	1	1	1.679553262734956	2.0094265954257136e-116	mTECIII_MUC4
ARG1	-1.74809	0	-1.75746	1.4092983214411258e-45	4.096830220429353e-42	1	1	0.4487683263406969	3.175268816792015e-17	mTECIII_KRT10hi
GGCT	-2.69953	0	-4.23863	1.6896306000153334e-29	4.9117561542445744e-26	1	1	1.1614536330051586	2.592598910364098e-29	mTECIII_KRT10hi
AC073210.3	-2.54968	0	-3.07586	2.0684073195721937e-42	6.012860077996368e-39	1	1	1.2583089117542894	5.3603420028402617e-45	mTECIII_KRT10hi
UPK3BL1	0	-1.99133	-5.06612	1.0026967289032053e-12	2.914839390921618e-09	1	1	1.6902281858801245	3.015549320573752e-113	mTECIII_MUC4
FABP5	-2.88575	0	-4.2388	4.1628805540461394e-27	1.2101493770612127e-23	1	1	1.7655786261369502	3.9555121719401184e-51	mTECIII_KRT10hi
MAL2	0	-1.74305	-3.04034	6.357109510171302e-14	1.8480117346067976e-10	1	1	1.010245114283676	2.684737500049687e-62	mTECIII_MUC4
PSCA	0	-2.05253	-2.42785	4.2270375672312155e-20	1.2287998207941143e-16	1	1	0.8685378328983149	1.0562264435774558e-55	mTECIII_MUC4
LYPD2	0	-2.55466	-6.01997	3.017948759376427e-14	8.773177043507273e-11	1	1	2.337202695962789	1.2317204883764029e-145	mTECIII_MUC4
LY6D	-2.17751	0	-4.21483	1.1115936917352026e-13	3.231402861874234e-10	1	1	1.4328887406184798	1.4726271517751964e-25	mTECIII_KRT10hi
CCL27	-3.14058	-1.67773	0	2.603965025838528e-12	7.5697263301126e-09	1	1	2.386854060603372	9.540422709890732e-16	mTECII
ANXA1	0	-4.76907	-6.63493	9.969708389288338e-81	2.8981942287661197e-77	1	1	2.412546083626395	1.3608779019767898e-206	mTECIII_MUC4
CTSV	0	-1.30913	-2.08053	7.1574901629413655e-09	2.080682390367055e-05	1	1	0.6651925097651483	8.938278898890042e-26	mTECIII_MUC4
NIBAN2	0	-1.39868	-2.45212	4.08186696157739e-08	0.00011866	1	1	0.8654079287206144	7.183293819943562e-62	mTECIII_MUC4
LCN2	0	-3.34612	-5.44269	3.706599068008108e-28	1.077508349069957e-24	1	1	2.0941993278174102	6.42302133082771e-140	mTECIII_MUC4
CALML5	-1.97862	0	-4.76978	3.9445792626217005e-19	1.1466891916441284e-15	1	1	1.32842	5.28233481750969e-40	mTECIII_KRT10hi
C10orf99	-1.36147	0	-1.41878	4.051849963072542e-32	1.1778727842651879e-28	1	1	0.5921697056543213	1.042106547160078e-18	mTECIII_KRT10hi
FAM25A	-1.38374	0	-1.63711	1.419412997409734e-20	4.126233583470097e-17	1	1	0.4882474661011618	6.328930233970007e-16	mTECIII_KRT10hi
CYP26A1	-1.32584	0	-1.32386	2.4679949709496606e-18	7.174461380550664e-15	1	1	0.2212038045492357	0.00188626	mTECIII_KRT10hi
PDCD4	-1.72709	0	-3.60506	6.485170288599185e-13	1.8852390028957832e-09	1	1	0.9137139451533952	6.5964109263634944e-21	mTECIII_KRT10hi
IFITM3	0	-1.49243	-2.03935	2.966372761546524e-09	8.623245617815746e-06	1	1	0.4475759016029213	1.0308326629943926e-10	mTECIII_MUC4
PKP3	-1.43334	0	-2.1782	3.803828126199593e-09	1.1057728362862217e-05	1	1	0.572798	8.641219740276434e-12	mTECIII_KRT10hi
SAA2	0	-2.01985	-2.41061	1.5099133209698605e-08	4.389318024059384e-05	1	1	1.1249587722788639	8.030134706675829e-54	mTECIII_MUC4
SAA1	0	-1.77481	-1.98951	1.1491738020264926e-06	0.00334065	1	1	0.8070245819702027	4.1000739291422836e-27	mTECIII_MUC4
CD59	0	-1.79692	-3.62842	1.0659480829871768e-09	3.098711077243723e-06	1	1	1.025578284731668	4.6851202174075e-53	mTECIII_MUC4
ALDH3B2	-1.80729	0	-3.68587	7.65815247205287e-14	2.2262249236257693e-10	1	1	1.3634163993731128	3.026652184982593e-55	mTECIII_KRT10hi
CARD18	-3.01332	0	-3.11978	4.325357723845802e-38	1.2573814903219747e-34	1	1	0.8704622705446698	2.8687890550867533e-26	mTECIII_KRT10hi
KRT7	0	-3.77674	-2.45621	3.6083147617841286e-47	1.0489371012506463e-43	1	1	0.8922596875561614	7.801456420583584e-37	mTECIII_MUC4
KRT2	-2.48572	0	-2.39604	6.048913813907905e-36	1.758419245703028e-32	1	1	1.0369947627791736	2.3702645486667943e-20	mTECIII_KRT10hi
KRT1	-6.80291	0	-9.53144	6.347055899694024e-132	1.845089150041053e-128	1	1	3.9132778889052293	3.8937648654628626e-137	mTECIII_KRT10hi
KRT79	-1.88439	0	-1.49207	2.917610311186872e-21	8.481493174620237e-18	1	1	0.5511582147107544	2.1049921187028565e-10	mTECIII_KRT10hi
KRT8	0	-4.00151	-2.59609	1.0917758583239412e-44	3.1737924201476974e-41	1	1	0.1750728774838953	0.012549483973552794	mTECIII_MUC4
KRT18	0	-3.40104	-3.58756	6.50282334881023e-33	1.8903707474991337e-29	1	1	0.6214201354574095	4.981082098947128e-20	mTECIII_MUC4
ZNF385A	-1.51214	0	-1.55223	1.5414041311304284e-14	4.4808618091961554e-11	1	1	0.6089200597018075	3.1699338543696074e-13	mTECIII_KRT10hi
SDR9C7	-1.3708	0	-1.56556	2.0915674043919453e-27	6.080186444567385e-24	1	1	0.5448898777455047	8.565875629092805e-25	mTECIII_KRT10hi
BTG1	-2.17945	0	-2.04807	3.805103254807546e-17	1.1061435161725536e-13	1	1	0.38688070919315576	5.1397486941577707e-05	mTECIII_KRT10hi
GLTP	-1.90337	0	-4.55718	6.606719494932231e-12	1.9205733571767996e-08	1	1	1.2167806523530516	4.19735145585235e-31	mTECIII_KRT10hi
GJB6	-2.24402	0	-2.69921	6.551178868130559e-42	1.9044276969655534e-38	1	1	0.8157329597980469	2.6000249706640443e-32	mTECIII_KRT10hi
SLC39A2	-1.42632	0	-2.0473	1.3500650552429706e-21	3.9246391155913156e-18	1	1	0.7494386448184684	2.0753688137493624e-31	mTECIII_KRT10hi
NDRG2	0	-1.71488	-5.58759	7.206045278940572e-10	2.094797362588024e-06	1	1	1.990174750086908	5.701327837619596e-173	mTECIII_MUC4
RDH12	-1.59016	0	-2.01419	1.140018698911116e-29	3.314034357734614e-26	1	1	0.6976529780185725	1.0583830164872293e-31	mTECIII_KRT10hi
CRIP1	-2.43219	-5.16949	0	1.2340256759668898e-21	3.5873126400357485e-18	1	1	1.187506507786418	9.114421733391765e-07	mTECII
C15orf48	0	-2.65182	-2.41795	1.2082548944749073e-32	3.5123969782385556e-29	1	1	1.1859270814671317	8.93186002861696e-69	mTECIII_MUC4
ANXA2	0	-2.74904	-2.58721	1.8816734898420821e-25	5.470024834970933e-22	1	1	1.092607714726555	1.4547386659701185e-63	mTECIII_MUC4
SMIM22	0	-1.31533	-2.13158	2.116035233656868e-06	0.00615131	1	1	0.8291207026847153	3.0366431174878115e-40	mTECIII_MUC4
CARHSP1	0	-1.46239	-3.08692	2.4061620554812936e-10	6.99471309528412e-07	1	1	0.9877075272751243	2.5752484500449242e-61	mTECIII_MUC4
NUPR1	-1.68501	0	-3.13968	8.161818476613543e-12	2.372640631151557e-08	1	1	0.8522650939098502	5.625915603565726e-16	mTECIII_KRT10hi
PYCARD	-1.68092	0	-3.84015	5.523257975747533e-13	1.6056110935498079e-09	1	1	0.8833676477649415	1.2785769968934787e-19	mTECIII_KRT10hi
PYDC1	-2.88778	0	-4.67035	3.319115764552056e-35	9.648669527552826e-32	1	1	1.5372064317003666	1.6376066958146494e-51	mTECIII_KRT10hi
KRT10	-3.07511	0	-7.61506	1.2482376564944829e-36	3.6286268674294614e-33	1	1	2.8859857889185077	3.132220542480318e-96	mTECIII_KRT10hi
KRT31	-1.30101	0	-1.5235	5.2539101706697865e-20	1.527311686613707e-16	1	1	0.3447343174042036	4.618542878550556e-06	mTECIII_KRT10hi
KRT19	0	-3.37785	-6.17171	1.0073167278769066e-31	2.9282697279381674e-28	1	1	1.0449584995514813	1.2437461860466682e-51	mTECIII_MUC4
KRT16	-2.80829	0	-4.47803	1.7221147753260716e-20	5.00618765187289e-17	1	1	2.2380796437700403	2.983129476156856e-57	mTECIII_KRT10hi
DSC3	-1.41144	0	-1.59152	3.008774563235487e-21	8.74650765532556e-18	1	1	0.32146	6.961780770761574e-05	mTECIII_KRT10hi
DSG1	-1.53744	0	-1.87557	7.266910811703223e-27	2.112490972962127e-23	1	1	0.6711053411252775	1.1429081192943738e-26	mTECIII_KRT10hi
SERPINB4	-3.8384	0	-5.60976	6.476680178476848e-38	1.8827709278832198e-34	1	1	2.2046266261791967	4.782841921095487e-72	mTECIII_KRT10hi
SERPINB3	-3.18289	0	-6.85061	1.6763683835047934e-25	4.873202890848434e-22	1	1	2.4627106831950676	4.3485110029172546e-86	mTECIII_KRT10hi
SERPINB7	0	-1.33576	-3.38708	1.2264082170457044e-08	3.565168686951863e-05	1	1	1.395524518020707	1.396566138124221e-103	mTECIII_MUC4
MUC16	0	-1.83049	-1.76469	3.708268800795284e-13	1.077993740391189e-09	1	1	0.432108	4.081819613642931e-12	mTECIII_MUC4
CASP14	-2.27544	0	-2.18153	9.2896754178568e-39	2.7005086439709715e-35	1	1	0.5770346984011653	1.0327675488964106e-14	mTECIII_KRT10hi
KRTDAP	-7.0936	0	-8.61703	3.4295093227541337e-107	9.969583601246266e-104	1	1	2.7002680791766447	5.088102218660451e-78	mTECIII_KRT10hi
DMKN	-4.20137	0	-6.05999	4.592028565787601e-49	1.3349027040744555e-45	1	1	1.6912840732831427	3.895626882309332e-40	mTECIII_KRT10hi
SBSN	-4.85639	0	-5.38821	5.3409155125964145e-58	1.5526041395117776e-54	1	1	1.9850674259764236	8.808532732690059e-62	mTECIII_KRT10hi
LGALS7	-2.09477	0	-2.28219	6.338168909278197e-19	1.842505701927172e-15	1	1	1.0531448204516665	3.1924163677857968e-24	mTECIII_KRT10hi
LGALS7B	-2.72165	0	-2.75301	1.781087152474764e-20	5.177620352244139e-17	1	1	1.2157000210289888	5.745775108720361e-27	mTECIII_KRT10hi
CEACAM5	0	-1.34275	-1.39633	6.868846479811753e-12	1.9967736716812768e-08	1	1	0.5168201232402592	1.0279796765180582e-33	mTECIII_MUC4
CEACAM6	0	-2.18738	-2.34916	1.0764024689095208e-21	3.129101977119977e-18	1	1	0.8859272635162774	2.5038786140686614e-61	mTECIII_MUC4
CXCL17	0	-2.18898	-3.35018	1.0804107637247401e-18	3.1407540901478196e-15	1	1	1.167511079606799	4.139568301637615e-74	mTECIII_MUC4
KLK8	-1.3348	0	-1.71999	2.7012131669221296e-11	7.85242667624263e-08	1	1	0.4668494701334669	5.74505254475741e-16	mTECIII_KRT10hi
ID1	-1.42595	0	-2.55208	5.991939596138209e-13	1.7418568405973774e-09	1	1	0.5984040874140326	2.3166478097381423e-12	mTECIII_KRT10hi
SLPI	0	-2.72196	-7.48319	1.4973865381195708e-14	4.352902666313592e-11	1	1	2.5432430185539765	1.2882307948999774e-171	mTECIII_MUC4
WFDC2	0	-2.9276	-1.33467	8.429234809613717e-20	2.4503785591547074e-16	1	1	0.71215	1.884683982472886e-18	mTECIII_MUC4
SAT1	0	-3.86134	-4.22539	2.51910708165207e-31	7.323044286362568e-28	1	1	1.097787555447617	2.6833202707378535e-56	mTECIII_MUC4
